# Supplementary material for: Discovery of endogenous retroviruses in the genome of the red panda (Ailurus fulgens)
Source: Microbiol Spectr. 2025 Jul 15;13(8):e00024-25. doi: 10.1128/spectrum.00024-25 (PMC12323578; doi:10.1128/spectrum.00024-25)
Supplement: Table S1 — ERV elements from Red Panda genome aligned with RetroFull database [file spectrum.00024-25-s0001.xlsx]

## Sheet: Table S1
ERV Elements from Red Panda Genome Aligned with RetroFull Database
Query_ID	Query_Length	Alignment_Length	Subject_ID	Subject_Title	E_Value	Percent_Identity	Matched_Query_Sequence
LNAC01000001.1	17255363	71	sp|P56260.1|QIN_AVIS3	sp|P56260.1|QIN_AVIS3 RecName: Full=Transforming protein Qin; AltName: Full=Oncogene Qin	7.7e-19	62	TTCACCTGGGTCGTCCTCCTCGCGGGGCACCTTCTTGAAGCAGTCGTTGAGCGACAGGTTGTGGCGGATGGAGTTCTGCCAGCCCGCCTTGCTGCGCTTGTAGAAGGGGAAGTTGCCGGCCACGTACTGGTAGATCTGGCTGAGCGTCAGCTTCCGCAGCGGCGCGCTCTGGATGGCCATGGCGATGAGCGCCGAGTACGAGTAGGGCGGCCG
LNAC01000002.1	16785053	797	YP_009243641.1	YP_009243641.1 putative viral DNA polymerase [Bovine retrovirus CH15]	3.7e-66	29.4	GGGGCCACTTCAACAAGGACTGCTGTCCCCACAATGATCCCTAAAGATTGGGTTCTTGAAGTCATTGATTTAAAAGACTGCTTTTTCGCCATCCCTCTAGTCCCTCAGGATAAAGAAAAATTCCCTTTCACAGTTCCCAACATTAATAATGAATCTCCCTCTGAATGATACAAATGGAAAGTCTTCCCTCAAGGAAGGCTAAATAGCCCCAACATGTGTCAATATTATGTACGTAAAGTAATTCAACCTGTGAGAGATAAATGGGCTCATGCCAAAATTATTCATTACATGGATGATATTCTTTTTGCTCATCCTGATTCAGAGACTGTACATAAAATACTCGTCTTCTTGAAAAACACTGTAGCCATGTTATGTTAATAGCCCCAGATAATTCAACTC…
LNAC01000002.1	16785053	87	YP_009243641.1	YP_009243641.1 putative viral DNA polymerase [Bovine retrovirus CH15]	4.7e-21	57.5	CCCCCACACTTAACATGGCTGACTTCAGAACCAGTTTGGGTCCAACTGTGGCCCCTTAAAAGGGAGAAACTATAACAAGCAAAGGATCTTAACCAAGAACGATTAAAATCAGGGCATATAGAACCCTCTACTAGCCCTTGGAATTCTCCCATATTTTTAATTCCTAAAAAGTCAGGACAATGATGACTGTTACATGACCTCAGAGCTATCAGTGTAGTTCTTCAGCCCATGGGGCCACTTCAACAAGGACTGCTGTCCCCA
LNAC01000003.1	16596857	498	NP_955577.1	NP_955577.1 pol gene polyprotein [Feline leukemia virus]	5e-217	72.7	CTGCAAGGCTTGCAGATGGGCCTGTATAGAGGGGGAAGGGGAGTGAGTAGAGATATCTGTTTCAAAGAACGTGACAGCTGGAGGGGGAGCACCATAGAGGATCTCGAAGGGTGTCAGGCTGTGAGGGCCGGGAGTATTTCTGGCCCGATAGAGTGCTAAAGGCAGGAGTTGTACCCAATCCTTAGAGCCAGTTTCAAGCAGTAATTTAGATAGAGCCTCTTTAATGGTTCTATTCATTCTTTCTACCTGTCCTGAACTTTGGGGTCTGTAAGCACAATGTAATTTCCAATCGATCCCCAAAAGCTTGGCCACCGACTGACTTACCTGGGAGACAAAGGCAGGCCCATTGTCTGACCCCAGCACCTCAGGCATTCCATACCTTGGGAATATCTCCTCCAG…
LNAC01000003.1	16596857	718	NP_955577.1	NP_955577.1 pol gene polyprotein [Feline leukemia virus]	1.2e-58	28.8	TTTGGAGCTGCACTTAGCAAAGATCTCCATGATATACCCTTGTCTCAAGAGACAATAATTCAATATGTAGATGACATTGTAATCTGTAGTCCCACAAAGACATCTGATAGAAATTCTACAACTTATGATCTCTTGGCAGATAGAGGGTATTATTGTGTATCCCCTGAAAAGGCTCATATACCTAAACAAAAAGTACAATATTTAGGATACGAATGGACACCAGGTCACCATATTTTATCTACTGATAGAAAAAAGTCTGTACAAGATTTTAAGCCCCCAATTACAAAACAACCCTGTGCTTTTCTAGGTAGGGCAGGATTTTGCCACCTGTGGACTCCTGGATTTGGATTCTTAGCCAAATGATTGTATGATTCAGGTACAGGTCCCAATGAGGAAACT…
LNAC01000006.1	10791827	102	sp|P23175.1|RASH_MSVNS	sp|P23175.1|RASH_MSVNS RecName: Full=GTPase HRas; AltName: Full=Transforming protein p21/H-Ras; Flags: Precursor	5.9e-25	52.9	CTTCACTCGGATGATCTGGTCCCGCATGGGCTTGATGTCCTGGAAGCTCTGCTGGTTGACGAGGCTGTAGACGAGGATGAAGCCCTGGCCGTTCTTGATGTACAGGTCCCGCATGGACGCGAACTGCTCGGTGCCCGCCGTGTCCAGGATCTCCAGCACCGACGGCGACGAGTCCACCTCGATCTCCTTGCGGTAGAAGTCCTCGATGGTGGGGTCGTATTTCTCGATGAAGGTGCCGGTCACGAACTGCACGGTCAGGGCGGATTTGCCGACCCCGCCCGAGCCCAGCACCACCACTTTGTACTC
LNAC01000008.1	10166724	241	sp|P05411.2|JUN_AVIS1	sp|P05411.2|JUN_AVIS1 RecName: Full=Viral jun-transforming protein; Short=v-Jun	5.5e-49	61.4	CTCATCATCCAGTCCAACGGGCTGGTCACCACCACGCCGACGAGCACTCAGTTCCTCTACCCCAAGGTGGCGGCCAGCGAGGAGCAGGAGTTTGCCGAGGGCTTCGTCAAGGCCCTGGAGGACTTGCACAAGCAGAACCAGCTGGGCACTGGCGCGGCCTCCGCTGCCGCGGCCGCCGGGGGACCCTCGAGCACGGCCGCGGGCGCCGCGCCTCCTGGCGAACTGGCCCCGGCGGCAGCCACGCCCGAGGCGCCCGTCTACGCGAACCTGAGCAGCTACGCGGGCGGCACCGGGGGTTCGGGGGGTGCAGCGACGGTCGCCTTCGCCGCCGAGCCTGTGCCCTTCCCTCCACCGCCGCCCCCAGGCGCGCTGGGGCCTCCCCGCCTGACCGCGCTCAAG…
LNAC01000009.1	9398461	356	NP_955595.1	NP_955595.1 ABL [Abelson murine leukemia virus]	3.8e-89	67.1	CCTCTGCACGATGTCACTGATCTCCTTCACGGAGCTGAGCAGTTTGCTGAAGTCCTGAGTGGCCGCCGGGCCACTCCCTGCTGTCGCCGGGCAGATCTGAAGCTCCCGGAGATTATTCTCCAGTTTGTTGATGGCCTCGCGGAAGGCAAACTTGTTCCTCATTTGCTGGATGGAATCCACATAGCTCACGCAGAACGTGTAGAGGTTTTTGCCGGCTTCCAGCACAGCACTGTGGCTGGCCATCTGCTCGGAGTTCTTGGAGATGGCCAGGCACAGAGCCTCCGTGCCGTCCAGGACCACACCCTTGGTGATGGTGCCACTGGCGATCCGCTCCGGAGGCTGCCGGGTTTTCCGAAGAGACACACGGGTCGATATGAGAGGGATGAAGGCAGTGGAGGC…
LNAC01000009.1	9398461	92	NP_955595.1	NP_955595.1 ABL [Abelson murine leukemia virus]	3.1e-46	97.8	CTTCAAGGTCTTCACGGCCACCGTCAGGCTGTATTTCTTCCACACGCCTTCGTACACCTCCCCGTACTGGCCTCCGCCCAGCTTGTGCTTCATGGTGATGTCCGTGCGCTCCATCTCCCACTTGTCGTAGTTGGGGGACACGCCGTAGACGGTGGGCTTGTTGCGCTTGGGGGCCGGGTAATGGAGAGTGGTGATGAGCCCGTCCGCCACAGTTGAGTGATGATGAACCAACTCAGCCAAAGTGTTGAAGCGGCTCTCTGAGGAGACGTAGAGCTG
LNAC01000009.1	9398461	86	NP_955595.1	NP_955595.1 ABL [Abelson murine leukemia virus]	5.6e-32	87.2	GTGAACACCCCCAGCCCAGCAGCTCGCCCGACTAGGGTCCCCTACCTTGCCATCGGAAGCAGTGTTGATTCTGTAGTGGTACACCCTCCCTTCGTATCTCAGCGAGATGGACCTCTGGCCAGGGCTGCTCTCACTCTCCCGGACCAAGAAGCTGCCGTTGATCCCACTGCTCAGCAGGTATTCAGCTGCGTTGCGGGACACAGGCCCGTGGTACCAGGAATGTTTCTCCAGACTGTTGACTGGTGTGATGTA
LNAC01000009.1	9398461	65	NP_955595.1	NP_955595.1 ABL [Abelson murine leukemia virus]	1.3e-28	96.9	GCCCTTACCCCAGACGTCGGACTTGATGGAGAACTTGTTGTAGGCCAGGCTTTCCGGCGCCGTCCACTTGATGGGGAACTTGGCCCCGGCATGGGCTGTGTAGGTATCCCCTGTCATTAACCTGCTCAGGCCGAAATCAGCCACCTTCACTAAGTGGTTCTCCCCTACCAGGCAGTTTCGGGCAGCAAGATCTCT
LNAC01000009.1	9398461	62	NP_955595.1	NP_955595.1 ABL [Abelson murine leukemia virus]	7.9e-26	96.8	CCTGTGGATGAAGTTCTTCTTCTCCAGGTACTCCATGGCCGACGAGATCTGAGTGGCCATGTACAGCAGCACCACAGCGGTCACCTCCTGCCGGTTACACTCTCTCAGGTAATCCAGCAGGTTCCCATAGGTCATGAACTCAGTGATTATATAGAATGGGGGCTCCCGGGTGCAGACCCCTGCCAA
LNAC01000009.1	9398461	52	NP_955595.1	NP_955595.1 ABL [Abelson murine leukemia virus]	4e-22	100	ACATGCTCGCATGAGTTCGTAGACCTTCTCCGGGCAGCCTTCCGGGCGCTCCATGCGGTAGTCCTTCTCTAGCAGCTCATATACCTGGGACAGGTCAATTCCTGGGTAAGGCGACATGCCGTAGGTAGCAATTTCCCAAAGCAATACTCCAAACGC
LNAC01000010.1	9116162	170	sp|P11227.2|POL_MLVRD	sp|P11227.2|POL_MLVRD RecName: Full=Gag-Pol polyprotein; Contains: RecName: Full=Matrix protein p15; Short=MA; Contains: RecName: Full=RNA-binding phosphoprotein p12; AltName: Full=pp12; Contains: RecName: Full=Capsid protein p30; Short=CA; Contains: RecName: Full=Nucleocapsid protein p10-Pol; Short=NC-pol; Contains: RecName: Full=Protease; Contains: RecName: Full=Reverse transcriptase/ribonuclea…	3e-38	52.4	CCTCATGCAGTTGTGACCCTCACGAACACACAGGGACACTGCTTCCTTTCCAACTCTTGGCTAGCACAATACCAAAGATTCCTCTGTGAATATCCACAGGTCACCCTCAAAATGGTAAGAACATTGAACCCAGCAATCTTTCTCCCCACAGAAGAGGGGAAACCAGACCATGACTGCTCTGAAGTAACCAATGAAGTCTACGAAAGCCATCCAGATCTACGGGATCTAGCCATAAAGAATCCAAAGTTCACACTGTTCAGCGACAGTAGTGGTTACCTGCAAGAGGGTGCCCAGAAAGCGGGTTATGCAGTCACCACAACCACTGAAGTCCTGGAGGCTAAGGCATTACCAGCTGGATGGTCAGCACAACAGGCTGAACTATATGCCTTAGTCCGAGCC…
LNAC01000011.1	9058508	490	YP_009109689.1	YP_009109689.1 gag-pol precursor polyprotein [Baboon endogenous virus strain M7]	2.1e-52	33.5	TCAGGCAAAGCCAGACCAGATCCCCTGGCTCACGAAAGGCTGGGTCCCAATCAATGTGCCTTCAGTAAGATGGACAGCCACTGGAAAAAGGATTGTCCCCACCTTGGAAGGAAGGTGGGTCCAGTCCCCAAACCTTTTCTGCCCAAGGTTACGGAGGACTGAAGGGGCCTGAGCTCTCCCTATGGCTCTTCCTGGACATCTCAACATAATGTACCAGGAGCCTCAGGCCATCTCCGATGGGGAAAGTAAGGATATTGAGTTCTTATTAGACACAGGAGCCACTTACTCTGTCCTGACTCAGCCCAATGGGCTTCTACCCCAGCATTATTGTACAGTTACTGGAATAGAAGAATGTCCACAGGTGAGACAATCTACTTGTCCACTAGCTTGTGGCATGGG…
LNAC01000011.1	9058508	406	YP_009109689.1	YP_009109689.1 gag-pol precursor polyprotein [Baboon endogenous virus strain M7]	1e-38	30.5	ATACTGAATATTTTAGTACCTCAAGCAAAAAGGCAATCAAGAACCTTCTTAAGCATGGTAGGCTTTCATTGCATTTGGATTCCAGGGTTTAGCCTTATGGCCAAACCCCTTTCTAAAGCATTACAAGGAAGTGACTTAGAACCCCTGGAATGGAATGATGACTGCCGCCAAGCCTTCAAAGGTATGAAAGAAAAACTGACCACTGCTCCTGTCGTGGGGCTCCCAAACCTGGAAAAGCCCTTCACCTCATATGTGTAGGAAAGGAGAGGAATAGACTTGTGTGTCCCAACTCAAAAACTCAGACCTGTCCTTAGACCAGTAGCTTCTTTCTCCAAACAATTAGATCTGGTAGCAGAAGGATGGCCAGGATGTTTACAAGCAGTGGCTGTGACTGCCCAC…
LNAC01000011.1	9058508	207	YP_009109689.1	YP_009109689.1 gag-pol precursor polyprotein [Baboon endogenous virus strain M7]	2.1e-36	44.4	CGGAGGAGAAGCGGGGAGGTTGTGGTCAAGTAGGGAGGGCCTCCCATACAGGAGTTCGAAGGGGCTTATTCCTGACAGTCCTCTAGGGGAAGCTCTTAATCTGGCGAGTGCCAAGGGAAGGAGGGTTGGCTAAGACAGGCGGGTTTCTAGGGTGAGTTTGGTAAGCTGTTCTTTGAGAAGGCCGTTGGCCCTTTTAACCTTACCCGAGGATTGGGGGTGGTAAGGGATGTGGTTATATGAGGTTATATTGAGGCTTTTGGAGACCTGTTGTGTGATGCTGGAGATGAAGGCCGGCCCGTTGTCTGACTGCAGGGTCCGAGGGAGGCCGAATCTCAGAATGATGTGCTGAATGAGTGTAGCAGCCACCACGTCCGCTGTTTTCCTGGTAGTGGGATAAGT…
LNAC01000013.1	11540666	1450	sp|P03359.2|POL_WMSV	sp|P03359.2|POL_WMSV RecName: Full=Gag-Pol polyprotein; Contains: RecName: Full=Matrix protein p15; Short=MA; Contains: RecName: Full=RNA-binding phosphoprotein p12; AltName: Full=pp12; Contains: RecName: Full=Capsid protein p30; Short=CA; Contains: RecName: Full=Nucleocapsid protein p10-Pol; Short=NC-pol; Contains: RecName: Full=Protease; Short=PR; Contains: RecName: Full=Reverse transcriptase/r…	7.1e-61	25.4	GGGGGGAAACCATCTATACATTAATTTGAAAGGGGAGAAACCTAGCATCCAGGGTGTGCAGCAGGCACACAGGAGGGCTAGGGGTAGTAGATTTGGCCATGGGAGGTTAGTTTCCTAAAAAAACTTTGCTAAGGTTTCCTTGAGGGTGCTATTTATTCGTTCTACTTTCCCTGAGCTTTGGGGCTGATAGGTGGTATGGAGTCTCCAGGTGATGTTGAGAGACTCGGTCAAGACCTGTACAATGCCTGCTACAAATGCAGGTTCATTGTCATTATGGGTTGTTAATGGCAGGCTAAACCAGGGCACAGTGTCCCACAAGAGGACTTTAGCTTCGTTCTGTCCTGGTTGGGAAGGTTTTGACCCATCCGGAGTATATATATATACTATTACTAGGAGATA…
LNAC01000013.1	11540666	155	sp|P03359.2|POL_WMSV	sp|P03359.2|POL_WMSV RecName: Full=Gag-Pol polyprotein; Contains: RecName: Full=Matrix protein p15; Short=MA; Contains: RecName: Full=RNA-binding phosphoprotein p12; AltName: Full=pp12; Contains: RecName: Full=Capsid protein p30; Short=CA; Contains: RecName: Full=Nucleocapsid protein p10-Pol; Short=NC-pol; Contains: RecName: Full=Protease; Short=PR; Contains: RecName: Full=Reverse transcriptase/r…	4.3e-26	42.6	TAAGATCACTTCCTTAGGTGTTTCTTTAGGATATCATTTACTTTTTTGTGCCTTTTTTGAGGATTGAGGTCTCCAAGCACAATGTAAGACCTGATCTATTCCCAGGGCCTTCAATATCCCCTGTGAGATAGTAGCCTTGATGGAGGGACAGTTATCACTTTGCAAACTCCTAGGCAAGCCAAATCTAGGTATTACTTCATGAAGTAAAACCCTTATTACTTCCTGTGCTTTTCCAGTCCTGCATGGAAAGGCCTCTACCCAGTTGGTAAACGTATCAACCCATACTAACAGATATTAGAAACCTCTTGATTTTGGCATATGGGTAAAGTCTAATTGCAGATCTTCTGTAGGATAGCCTCCAATCCTTTGACTGCCCGGAGGTGCAAGTCTTCTGCCAGG…
LNAC01000014.1	8408604	385	sp|P03360.2|POL_AVIRE	sp|P03360.2|POL_AVIRE RecName: Full=Gag-Pol polyprotein; Contains: RecName: Full=Protease; Contains: RecName: Full=Reverse transcriptase/ribonuclease H; Short=RT; Contains: RecName: Full=Integrase; Short=IN	1.6e-38	30.1	GGCAGTGTGGAATATCTGCAGTTTAGTGGGCCCCAGGGCCTGTGAGGTCCAGACATCCTGTGGTGGGGCTTGCTTTAGTTTGGAGATGTGTACCCATGGGTGGTGTCCCAGGAGCTTGGTGGCCGTGGGGGTTGTGAGGACAACTGTATGGGGGCCAGTCCACCTGGGCTGCAGGGATTTTGGATGTAATTTCCTTAGGAGGACCTGGTCCCCTGGACTTAGGACCTGGGGGATGTCTCTGTTGGGGTTCCTGGGGGCAGGGATTGCTTTGTCGGCGTGTGCCTATAAAAGAGCCCATAGGAGAGTTAAGTAAGGCAGGTAGGATAAGAGAGGCGGAGGAGAAGCGGGGAGGTTGTGGTCAAGTAGGAAGGGCCTCCCATACAGGAGTTCGAAGGGGCT…
LNAC01000015.1	13258014	228	sp|P17863.1|SKI_AVIES	sp|P17863.1|SKI_AVIES RecName: Full=Transforming protein Ski	2e-27	35.1	GGGGTGTGCGCCCGGCTGGGGCAGCGCGCGCTTTCGGCTGCCGCCGTTGAACATGGCCTTGACGTCCTCCCAGGCGAAGACTAGTTCGTCCTGGGGACTCTTGTCAGTGAGCTTGAGATGACGGCGCCACGAGTTGAAGTTGGCCGCGTCCGGCTGCGTGTACTTGGCGTCCGGCGTCCGGTGCGAGTGGAAGATAAACTTGTTGGGTGAGAAGTACATGTTGCAGTAGCTGCACTTGATGCACTTGGCGCGGGAGCTGTTGTAGCGCGCCGGGATGAAGCTACCGCGGCAGCCCCAGGCGCACTCGTGAGACACGTCGAAGGCGAAGTTGTCGGGCAGCTTGGGCGGCCTGTTTTCGCCCAGGAACGACTTGCACAAGCGCTCGGCTTCACGCTTGGT…
LNAC01000017.1	8327328	75	sp|P56260.1|QIN_AVIS3	sp|P56260.1|QIN_AVIS3 RecName: Full=Transforming protein Qin; AltName: Full=Oncogene Qin	4.7e-22	65.3	CCCCTTACCCGGGTCGTCCTCGTCGCGGGGCACCTTCTTGAAGCAGTCATTGAGAGACAGGTTGTGGCGGATGGAGTTCTGCCAGCCGGCCTTGCTCTTGTTGTAGAAAGGGAAGTTGTCGGCCACGTACTGGTAGATCTGGCTGAGGGTGAGGCGCTTGTCGGGCGCCCCGTGGATGGCCATGGCAATGAGAGCCGAGTAGGAATAGGGGGGCCGCACCAGCTT
LNAC01000019.1	8609333	1118	sp|P03360.2|POL_AVIRE	sp|P03360.2|POL_AVIRE RecName: Full=Gag-Pol polyprotein; Contains: RecName: Full=Protease; Contains: RecName: Full=Reverse transcriptase/ribonuclease H; Short=RT; Contains: RecName: Full=Integrase; Short=IN	1e-234	43.6	ACGTACCAAGCGCAGTTTGGTTGGGCCCATTGTTTGGGACGTCCATTCGCCCCCCGGGGGCGCCCGCTTGAGGTTACTGATATGGACCCATGCCTGGTGTCCCAACAGTTTTGCTGCTGTTGGGGTAGTAAGGATGACGGTGTAGGGCCCCGACCACCGGGTCTGTAGGGAGTCTGGGTGTCGGTTTTTGAGGAGGACTTGGTCACCTGGGAACAGCCCCTGAGGGGGGGCCTCCTGTTGGCCATGGCTGTGACCGTTTGGGGCTGGGATGACAGCATCAGCATGAGCCCTCAGGAGGGTCCGCAAGAGAGTGAGGTAGGGCAAATAGGACAGGAGAGGTGGAGGAGAGGCTGGGAGGTTATGGTTTATGAGGAAGGGCCAGCCATACAACAGCTCAAA…
LNAC01000019.1	8609333	143	sp|P03360.2|POL_AVIRE	sp|P03360.2|POL_AVIRE RecName: Full=Gag-Pol polyprotein; Contains: RecName: Full=Protease; Contains: RecName: Full=Reverse transcriptase/ribonuclease H; Short=RT; Contains: RecName: Full=Integrase; Short=IN	7.5e-23	44.1	TAGGGACACAACTGCATGAGGGATCTTGACGTTAAGTTCTTGCCCCAGGGTGAGTTTATCTGCTCCCTTGATGAGTAGGACTGTAGCTACTAGTGCCCTGAGGTACGGTGGCCATCCTGCTGCCACAGAGTCCAGTTTCTTTGACAGATATGCAACTGGCCATTGCCAGGGCCCAACAATCTGGGTGAATACCCTGAGTGCTATCTTTTCTTTTTCATGTACAAAGAGATTGAAGGGTTTTTCTGCATTTAGCAGGCCCAGGACTGGAGCCCACCCTAGGGCAGTCTTTATCTCTGTGAAGGCGGCTTCTGCTTTCTCAGTCCAGGCTAGGCTTTTCGATCCGCTCCCCCTAAGAGATCATGGTGGGGTCTTGATATTGCTGAGAACCCAGGGATCCAG…
LNAC01000020.1	8206688	160	YP_009109694.1	YP_009109694.1 reverse transcriptase [Baboon endogenous virus strain M7]	4e-26	43.8	GTGACTTCCAGCCACATCTTTAGGGTTGTGTCCAGCCTCTAAAAGGGCTATTATTCCAGGTCCGTATTTGATGGCACAGTCACGACTTGTTAATAACCCTCTCTCTTTCCAAATTGCCCCATGCATCTGTAGGACTAGGAAAGCATAGTTAGAGTCAGTATAGATGTTAATCCCGAGGCCTTCTGCCAATTGTAAAGCACGAGGGAGTGCTATTAGCTCCGCTTTCTGGACACACGCATTTGCCTGGAGGGTTTTGGCCTCAAGCGTCTGGGTTAGACTGACTAAAGTATACCCAGCTTTTCTTATCCCCTTTTCCGTGAAACCACTGCCAGCAGTAAACCAATTGTCATCTGCATTATCAGTAGGAGAGTCTTTGAAGGCTGATCTGCTAGCATAAAC…
LNAC01000022.1	11224734	124	YP_009508242.1	YP_009508242.1 p47(gag-crk) [Avian sarcoma virus CT10]	9.6e-55	84.7	ACCTCCAATCAGAGCCGATACTGAGGCGGAGGCAGGTCTATACTTCTCGACGTAAGGGACTGGAATCATCCCCCTCTTGCCTTCGCTGTCCTCTGCATTCCACCACTGCTCTTCAGGTTTATCCCGGATTCTCAGGATGTCTCCTTTCTTAAAGGGAAGATCTTCTTCATCATTCCCATTAAAGTCAAAGAGAGCTCGCACATATTCTGCCTCCTCCTGCCTGAGAATCACTCCACTACCCTGCCTGGATCTGGAAACTGGTTCTATCAATGTTGTAGTGTCCAAATAATGTATTTTGTAGAATTCCAGTAAAGCAGGCAATGAATCAAACTCTTGATCTCCTATTCGGAGTCTGGAGGGGCTCACCCCTGG
LNAC01000022.1	11224734	72	YP_009508242.1	YP_009508242.1 p47(gag-crk) [Avian sarcoma virus CT10]	3.3e-23	75	CGGGCCGCTGCTGTTGATGATGTAGTGGGAAACGCGCGAGTTCTCGGAGACGCTGAGCACATAGTCCCCGGGGCTGGTGCTCGAGTCCCGCACCAGAAACACCCCGTGCCGCTGGCCCTGCAACAGCGCCACCGCCTCCTGCCGGCTCAACCGCCCCCAGTACCAGCTACTCCGCTCCTCCGCGTCGAAGTTGCCCGCCATGGCCGCCTCCGCGCC
LNAC01000023.1	7866530	1349	sp|P03359.2|POL_WMSV	sp|P03359.2|POL_WMSV RecName: Full=Gag-Pol polyprotein; Contains: RecName: Full=Matrix protein p15; Short=MA; Contains: RecName: Full=RNA-binding phosphoprotein p12; AltName: Full=pp12; Contains: RecName: Full=Capsid protein p30; Short=CA; Contains: RecName: Full=Nucleocapsid protein p10-Pol; Short=NC-pol; Contains: RecName: Full=Protease; Short=PR; Contains: RecName: Full=Reverse transcriptase/r…	5.6e-110	30.5	AACACAGCCGCACCCGAGGAGCGCCCGGCCTGGGACTTGACCACAGACGAGGGACCGGCCCCCATCCGCCGGTATCAGGAGGCCCTCCTCCGGACAATCTGGGCAGGGGCTGAGACACCCGTGACTAAGGTGTTCTCGGTCACTCAACAACCAGGGGAGTCGCCCAGGAACTACCGTGAGAGGCTATGTGAAGCCTACACTGCACTTGACCCCGAGGCACAGGAAAGCCGACAGATGGTCAACACCTCCTTCGTGGCTCAGGCCACCCCAGACGTCAGGAAAAAACTTCAGAAACTAGAGGGTTTCTCCAGGATGAACATCACCCAGCTAACCGAGGTTATCAATAAGGTTTGCATAAGCAGGGAGGTCACAGCTGAAAGGGAAGCCGGAAAAAAGACG…
LNAC01000023.1	7866530	807	sp|P03359.2|POL_WMSV	sp|P03359.2|POL_WMSV RecName: Full=Gag-Pol polyprotein; Contains: RecName: Full=Matrix protein p15; Short=MA; Contains: RecName: Full=RNA-binding phosphoprotein p12; AltName: Full=pp12; Contains: RecName: Full=Capsid protein p30; Short=CA; Contains: RecName: Full=Nucleocapsid protein p10-Pol; Short=NC-pol; Contains: RecName: Full=Protease; Short=PR; Contains: RecName: Full=Reverse transcriptase/r…	2.6e-46	26.9	TGATCCGGCCGTGGCCTCGTACCGTGGCTTTGCCTGAGCTGAGAATCCGGGGACCCAGATGCGGCAGAACCCTGCTGCTCCCAGGAATTCTCGGACTTCCTTTTTGGTCTTCGGGGGTGGGATACAACAGGTAGCCTGCTTTCTCTCTGGGCCTAGGGCACGTCGCCCCTCGGAGATGACAAACCCGGGGTAACAGGCTTGCCGGAAGATCTGAGCTTTCTCCCAGAAAACCCTGAGGCTGGTCTCGGGGAGTCCGGTCCGTCAAGCCGTCGCCCCTTCCCAGCATCGCCCTCGGCTGGAGCTTGCTGAGGGTAGGCCCTGCACGTATGGGAGCAGGGTACAGCGTGGATCTTGTGTCGGGAAGGGGGCTAGGTCGGCTGCCAGGGCTTCTCCAGGCAT…
LNAC01000023.1	7866530	1063	sp|P03359.2|POL_WMSV	sp|P03359.2|POL_WMSV RecName: Full=Gag-Pol polyprotein; Contains: RecName: Full=Matrix protein p15; Short=MA; Contains: RecName: Full=RNA-binding phosphoprotein p12; AltName: Full=pp12; Contains: RecName: Full=Capsid protein p30; Short=CA; Contains: RecName: Full=Nucleocapsid protein p10-Pol; Short=NC-pol; Contains: RecName: Full=Protease; Short=PR; Contains: RecName: Full=Reverse transcriptase/r…	9.8e-46	27.5	TTCCCCTGACCCCCGGGGTCCGCAGGCTGTGTGGAGCCTCCATTCTATTTTTAGGGTTTTGGCCAGTCCTTGAACTACTTCTGCCATGAAACTTGGTCTGCTGTCTGAGCCGATGCAAAGGGGAAGCCCGTACCTGGCGCTGACCGATCTCAAGGGGGCTTTTATGACTTCTCGTGCCTTCTCTGTGCGTGGGGGGTAAGCGCCAACCCACCCCGAGGAAGGGCCAATGAGGCCCAGACCTCTGTGAAGTCGACCTCCGGGTCCTCGACGGGCATGGTGCTGTTGTCCATACCCTGGGCTTGGTCTGGGTGCTGATTCGCCCGGTTTCGTGCACGTACACGGCCCCTCGCGCTCGTTCGGGCTCACGGGGTGGGCAGCTGGAGGATGAAATAGTACGTG…
LNAC01000026.1	7528108	1808	sp|A1Z651.1|POL_XMRV6	sp|A1Z651.1|POL_XMRV6 RecName: Full=Gag-Pol polyprotein; Short=Pr180gag-pol; Contains: RecName: Full=Matrix protein p15; Short=MA; Contains: RecName: Full=RNA-binding phosphoprotein p12; AltName: Full=pp12; Contains: RecName: Full=Capsid protein p30; Short=CA; Contains: RecName: Full=Nucleocapsid protein p10; Short=NC-pol; Contains: RecName: Full=Protease p14; Short=PR; Contains: RecName: Full=Re…	4.1e-134	28.8	GAAGAGGTTTCCAGAGACTATGAAGTTAAGATGCATCCCAGCAAGTTGAGAACCCTATGTGAGTTCCAGTGGCTTACCTTTGATGTTTGATGGCCTTCAGAAGGGACACTAGATGTCCCAACAGTCTGTCGAGTACACCAAGTCGTAACCCGGGACCCAGGACACCCTGACCAGTTACCATACAACAACTCCTGGCTAGAAATTGCCCAGACCCTTCCCCCATGGGTGCAATTCGCTTGCAACAGGCAGAAACAGGCTAGGGTCTTAGTCGCCTCATCTAAGTGGCCCAAAGAGAACTAACAGAAGTCCCAGCCTCTGCAGATCTTAGCCAGAAATCCTGAGGATGAACCGATCTTGTCCCCTCCGTACATACCCCCAAGATCATGTGCACCTGACCCT…
LNAC01000026.1	7528108	758	sp|A1Z651.1|POL_XMRV6	sp|A1Z651.1|POL_XMRV6 RecName: Full=Gag-Pol polyprotein; Short=Pr180gag-pol; Contains: RecName: Full=Matrix protein p15; Short=MA; Contains: RecName: Full=RNA-binding phosphoprotein p12; AltName: Full=pp12; Contains: RecName: Full=Capsid protein p30; Short=CA; Contains: RecName: Full=Nucleocapsid protein p10; Short=NC-pol; Contains: RecName: Full=Protease p14; Short=PR; Contains: RecName: Full=Re…	1.6e-125	39.1	CTTTCTGGTGTCCTTGCAGTGCAGGATCGCTACTTCCTTGGGAAGCCAGACAGCTTTGAGGAGTTTTAGTATCTCCTTGTTTTTGATTGCTTTCCCTGTGGCTGTAAGGAAGCCCCTTTCCTTATAGATGGCCCCATGTATGTGCATAGTAGCGAAGGCATACTGGGAGTTAGTGTAGATGTTGACTTGGTTGCCTTCAGTGAGGATGAGGGCTCGGACTAAGGCATACAGTTCAGCCCGTTGTGCTGACCATCCACTGGTAATGCCTTAGCTTCTAGGACTTCAGTGGTCCTAGAAGCTAGGAGTTGTGGTCACTGCATAACCTGCTTTCTGGGCATCCTCTTGTGGGTAACTGCTGCCATCACTGAATAGCATGAGCTCTAGATTCTTTGTGGCTTG…
LNAC01000026.1	7528108	1379	sp|A1Z651.1|POL_XMRV6	sp|A1Z651.1|POL_XMRV6 RecName: Full=Gag-Pol polyprotein; Short=Pr180gag-pol; Contains: RecName: Full=Matrix protein p15; Short=MA; Contains: RecName: Full=RNA-binding phosphoprotein p12; AltName: Full=pp12; Contains: RecName: Full=Capsid protein p30; Short=CA; Contains: RecName: Full=Nucleocapsid protein p10; Short=NC-pol; Contains: RecName: Full=Protease p14; Short=PR; Contains: RecName: Full=Re…	4.8e-34	22.5	AGCCTTCTTTACTCTGGAGTGGTGTACCCATGGGGTGACACCTGAGACCTTCAGGGCAGTAGGGGTGGTTAGAACAACAGTGTGGGGTCCTGTCCACTGTGGCTTGAGCGGGTCCTTTTTCCACTCTTTGACCCAAATTGAGTCCCCTGTTTGGAACAAGTGTACCTGAGACCCTAAAGAAATTGGGGCCCTTTCAGTGATATATTTCTGTAGCTTACTTAGGATGGCCCCCAGTGCCTGAAACTCTTCCCCTATTTCCTTATCTCTAATCTGATGTAGGTTCCCTGGAAGGCTTCCCAGGCATGGGGGAGGCCATCCATACACCAGCTCGAAAGGGGAGAGCCTAGTGTTCCAAGCGTGCAGCGAGCACGCAGGAGGGCTAGGGGTTGCACATCTGGC…
LNAC01000027.1	14398501	165	sp|P01102.1|FOS_MSVFB	sp|P01102.1|FOS_MSVFB RecName: Full=p55-v-Fos-transforming protein	1.7e-80	92.7	GAGACAGACCAACTGGAAGACGAGAAGTCTGCTTTGCAGACGGAGATTGCCAACCTGCTGAAGGAGAAGGAAAAGCTAGAGTTCATCCTCGCAGCTCACCGACCTGCCTGCAAGATCCCTGACGACCTGGGCTTCCCCGAAGAGATGTCTGTGGCTTCCCTCGATCTGAGCGGGGGCCTGCCCGAAGCTGCCACCCCCGAGTCCGAGGAGGCTTTCACCCTGCCCCTCCTCAGTGATCCTGAGCCCAAGCCCTCCGTGGAGCCCGTCAAGAGCATCAGCAGCGTGGAGCTGAAGGCCGAGCCCTTTGATGACTTCCTGTTCCCAGCATCGTCCAGGCCCAGTGGCTCTGAGACCGCCCGCTCCGTGCCAGACATGGACCTGTCTGGTTCCTTCTATGCA…
LNAC01000027.1	14398501	101	sp|P01102.1|FOS_MSVFB	sp|P01102.1|FOS_MSVFB RecName: Full=p55-v-Fos-transforming protein	3.9e-32	78.2	CCGGAACCTGCTCACTCACGTCAGCTTTCCCCTTCTGTTTCGTTCTAGGACTTCTGCACAGATCTGGCCGTCTCCAGTGCCAACTTTATCCCGACGGTGACTGCCATCTCCACCAGCCCGGACCTGCAGTGGCTGGTGCAGCCCACCCTGGTCTCCTCCGTGGCCCCATCCCAGACCAGAGCCCCCCACCCCTATGGAGTCCCGACCCCCTCGGCTGGGGCTTACTCCAGGGCTGGAGTCGTGAAGACCATGACCGGAGGCAGAGCCCAGAGCATCGGCCGGAGGGGCAAGGTGGAACAGGTG
LNAC01000028.1	7518247	301	sp|P03356.3|POL_MLVAV	sp|P03356.3|POL_MLVAV RecName: Full=Gag-Pol polyprotein; Contains: RecName: Full=Matrix protein p15; Short=MA; Contains: RecName: Full=RNA-binding phosphoprotein p12; AltName: Full=pp12; Contains: RecName: Full=Capsid protein p30; Short=CA; Contains: RecName: Full=Nucleocapsid protein p10-Pol; Short=NC-pol; Contains: RecName: Full=Protease; Contains: RecName: Full=Reverse transcriptase/ribonuclea…	1e-47	42.5	ATCGCATATCTGTCAAAGAACCTGGACTCTGTGGAAGCAGGATGGCCACCGAGCCTCAAGGTGCTAGCAGCCACAGTCGTACTCATTAAGGAGGTAGACAAGCTCACCCTGGGACAAGAACTTAATGTCCCTCATGAACACACAGGGGCTCTACTTCCTCTCCAACTCTCGGCTAGCACAACACCAAAGGCTGCTCTGCAAAAACCCACAGGTCACCCTCAAAATGGGAAGGACATTAAACCCAACAACCTTTCTCCCCATGGAAGCGGGGAGACCAGACCATGACTGCTCCGAAGTAACTGAAGGTACATGAGCCGTCCCGACTTACGGGGTCAAGCCATAAAGGATCCAGACCTCAAGCTGTTCCAACAACAGGGTGCCCAGAAAGTGGGTTATGCA…
LNAC01000031.1	7473123	834	sp|P31623.2|POL_JSRV	sp|P31623.2|POL_JSRV RecName: Full=Gag-Pro-Pol polyprotein; Contains: RecName: Full=Matrix protein p10; Contains: RecName: Full=Phosphorylated protein; Contains: RecName: Full=p12; Contains: RecName: Full=Capsid protein p27; Contains: RecName: Full=Nucleocapsid protein-dUTPase; Short=NC-dUTPase; Contains: RecName: Full=Protease 17 kDa; Contains: RecName: Full=Protease 13 kDa; Contains: RecName: F…	3.6e-98	34.2	CGATTGAGCCTAAAAGCAATCAAAATAGGCACGGGCTGGGTTTTTGATGGGCCATTAATCAAACCACACGCGCTGCCATTGGAATGGAAGACTGATACTCCTGTGTGGGTAGACCAATGGCCCTTACTGCATGAAAAATTAAGGGCAGCTATTAATCTAGTACAGGAGCAATTGGTTTTGGGGCATGTTCAACCATCTCATAGTCCATGGAACACCCCCATCTTTGTCATAAAGAAAAAAATCAGGGAAATGGAGTTTATTACAAGATTTGAGAGCCGTCAATGCAGTTCTCAAACCTATGGGGGCTTTACAACCCAGACTCCCTACTCCATCAGCCATCCCTATGAATTTCAAGTTATTGATAGTAGACCTAAAAGACTATTTCTTCACCATACCTTT…
LNAC01000031.1	7473123	146	sp|P31623.2|POL_JSRV	sp|P31623.2|POL_JSRV RecName: Full=Gag-Pro-Pol polyprotein; Contains: RecName: Full=Matrix protein p10; Contains: RecName: Full=Phosphorylated protein; Contains: RecName: Full=p12; Contains: RecName: Full=Capsid protein p27; Contains: RecName: Full=Nucleocapsid protein-dUTPase; Short=NC-dUTPase; Contains: RecName: Full=Protease 17 kDa; Contains: RecName: Full=Protease 13 kDa; Contains: RecName: F…	1.2e-24	45.2	CTTACCTTGTATATTCAGGGATGGCCCTTTAATGGACTCATTGATACTGGAGCTGATATCTCGGTGATCTCCTTGCAAGAATGGCCACCCTCATGGCCTGCCCATGACACTTCCACCCCTAAAAAGGGTGTTAAACAGGCCACCTCACCATGTATCAGCTCTAATTACTGAACTTGGAGAACCCCAGAGGGACATCAAGGGACTTTCCAGCCTTTTATTCTGGACATAGAAATCAATCTTTGGGGACGTGATAGTCTGTCTGATATGGGCCTTACTCTAGAAACTTCCCCTATTCCTTTATGGAACCAACCAGCTGCAATTATGGCACTCATGACCTGAATGGGTTACCAAAAAGGGAAGGGGTTAGGGAAAATTTTACAGGGTATTGTGTGCCCGATT…
LNAC01000033.1	7456445	120	sp|P33497.1|RYK_AVIR3	sp|P33497.1|RYK_AVIR3 RecName: Full=Tyrosine-protein kinase transforming protein RYK	8.4e-23	55.8	AAGCCCCGCACATACCACGTCACTTTTACTTGTGTACACTCGGTCTGCAAGACTCTCTATGGCGATCCACTTCACAGGCATCTTAGCGATGCGGCCTTGGCGGTAGTAATCACCACTGTAAATCTTTTTAGAGAGGCCGAAGTCCGCAACACAGACGGTCATATCATCCCGTAACCTAGAGAGAGCAAGTTCACGTCCTCAGCGACATTTAGAGGCAAAGCCTAAATCACAGGTCTGCATCATCACAGCGGAAAACATTCCTGGTAAGTAACGAGAAGACAGAGACGCCACCGGCCTATGAAGGTCCTGCTTTGGGACTGATGGCAGAGCAAG
LNAC01000033.1	7456445	169	sp|P33497.1|RYK_AVIR3	sp|P33497.1|RYK_AVIR3 RecName: Full=Tyrosine-protein kinase transforming protein RYK	7.1e-22	38.5	TATGAGCACTTCTGAGTCTTCGGAGGAGTCATCGGCAAACAAAAGTCCATCTGGTGATGGGCTCTCCAGCGGCAGTGTGCTGGATTGGGACCAGGAGACTCCACTTTTTACAAGTCTGTCCTCTGGTAGAACACAGTTCTTTTCCGGGGCGGCGGAAGCCAGATCTCCCCAGTCCTCATTGCCCCCGTTCAGGATGTACCTTTCCTCACGAGGTCTGTTCTCGTGAACTTCTGCCGTCACCACGCTGATGGCCGCACTGGGAGTACAGGAACCAATGATAGAGTCAAGATCAATATTCGTGTCTAGCTGAGCAAGGGCAGGGCCCTCTCCAGGGTCCTCACAGCTCTCAGGAAACTGTGTGTTGATGTAAATAACATCAGCTTTGTCCTGAACTTCAGG…
LNAC01000033.1	7456445	46	sp|P33497.1|RYK_AVIR3	sp|P33497.1|RYK_AVIR3 RecName: Full=Tyrosine-protein kinase transforming protein RYK	1.8e-17	87	CAGTTCATCCAGGCAGTCCTCGGGCTGCTTCAGCCTGTGGCCGTGGAGAAGATAGTCATACATTTCGTGGTTCTGGACTCCCGGGTAGGGAGTCATGCCCCGTGTTGCTATCTCCCACATGGTCACGCCAAATGCCCA
LNAC01000035.1	7294136	826	sp|P00544.1|FGR_FSVGR	sp|P00544.1|FGR_FSVGR RecName: Full=Tyrosine-protein kinase transforming protein Fgr	3e-41	25.2	TTCTGTGGAGGTGAAGTAGTCCTCAAGGAAGGACTGCAGGTATTCGAAGGTAGGCCTCTCCTCTGGATCCAGACGCCAGGTCTGCTCCATGGCTTCATATAGGGACGCTGGGCAGCCTGGGGGGCAAGGCATGTGGTAGCCATGCTCCACCTGTTCCAACACTTCCCGGTTATTCATGCCTGGAGGAAGGGGCTCCGTCAGTCAGGGGGCCTAGCCCCGCCCAAAGAGGAAACCAGGAGGAAGCCTTCCCCATGACCGCCCACCCCAGCAAACCTGGGTAGGGGACTCGGCCCTTGCTGATGAGTTCAGTGAGCAGGATCCCAAAGGACCACACGTCTGACTTGATGGTGAATCTGCCAAAGAGAGCAGCCTCCGGGGCTGTCCACTTGATGGGAAACT…
LNAC01000035.1	7294136	334	sp|P00544.1|FGR_FSVGR	sp|P00544.1|FGR_FSVGR RecName: Full=Tyrosine-protein kinase transforming protein Fgr	3.4e-24	28.7	ACCCAGCCACACGTCCCCGAAGCAGCCGGTGCCCAGCCGGCGCTCGAGCGCGATGGAGCTGCGGCTGATCTCCCAAGCGTCCTTGGCCAGGCCCATTGTCTGCGGCTTCATGGTGGTGCAGGCCACTGTGAGCAGGTGGCATAGCCCGTCGTTCACCTCTGGGGAGCAGGGGTGGGGGGGTGTTGAAGGTCCCAGGCAGGCCAGGACGCCCCACACATTCCTCATCCCATCCCAGGCACAGGCACAATCCCCTCCCCCTCATCCCCCATCAGCGGAAATTAACTAGGCCACAGGTGAGGTCACAGGCTGGGGCAGAAGGCAACCTGACCCACTGAGTAAGTGACCATATTGGTGCCCAGGGAAGGAGGTGACACCAAGAGGGAGAGATGATCCCTGCAG…
LNAC01000037.1	7442708	420	sp|P06752.1|ENV_FLVSA	sp|P06752.1|ENV_FLVSA RecName: Full=Envelope glycoprotein; AltName: Full=Env polyprotein; Contains: RecName: Full=Surface protein; Short=SU; AltName: Full=Glycoprotein 70; Short=gp70; Contains: RecName: Full=Transmembrane protein; Short=TM; AltName: Full=Envelope protein p15E; Contains: RecName: Full=R-peptide; AltName: Full=p2E; Flags: Precursor	7.4e-136	61	GGATTCTGATCGTTTTAACAGTTGATATTGTTGTGTTAGTACCATTGCCTGAATTACGGACAAGCGGTCTTTAGTAAATTGGACAAGCCTATTAATAACGTAAGGGCCAATTGACAGAATTAGTAATAAGATGATAAGGGGCCCCATGAGGGTGGATATTAAGGTTGTGAACCAAGGGGAACGGGTGAACCAACTTTCAAACCAGCCCTGTTGGGATTCAAAGTCTCTTTTTCTCTGGGCTAATCTTTCCCTTAGCTTGTCCATTGTTTCCCTGACCACCCCGGTATGGTCGGCATAAAAACAGCATTCTTCCTTTAAAGCTGCACATAACCCTCCTTCTTTTAAAAATAAAAGGTCTAGTCCTCTCCTATTCTGCAGCACAACCTCTGATAAGGAAGT…
LNAC01000039.1	8847969	61	YP_628286.1	YP_628286.1 protein-tyrosine kinase [Y73 sarcoma virus]	2e-23	82	GGGCTCTGTGGCGGTGAAGTAGTCTTCCAGGAAGCCCTGCAAGTACTCGAAAGTGGGCCGTTCTTCCGGGTCCTTTTTCCAGCAGTGGATCATGAGCTCGTGGAGAGAGATGGGGCAGTCCTGCGGGCAGGGCATCCGGTAGCCGCGCTCCACCTGCTCCAGCACCTCCCGGTTGTTCATGCC
LNAC01000039.1	8847969	61	YP_628286.1	YP_628286.1 protein-tyrosine kinase [Y73 sarcoma virus]	1.1e-21	85.2	ACCTTTATTCATGTACTCGGTGACAATGTAGATAGGCTCCTCAGACACCACGGCGTAGAGCTGGACCAGCTTGTCGTGTTTTAACTTCTTCATGATCTGTGCCTCCTCAAGGAAGGACTCCGGGGACATTGTGCCTGGTTTAAGAGTCTTTATGGCTACTTTTGTGTTTCCGTTCCAGGTACC
LNAC01000039.1	8847969	61	YP_628286.1	YP_628286.1 protein-tyrosine kinase [Y73 sarcoma virus]	1.8e-19	75.4	GAAATGCCCACCTTGTCTTGCTGTGTACTCGTTGTCTTCAATCAATCTGGCCAGTCCAAAGTCAGCAATCTTGCATATTAGTCCATTCCCCACTAGAATGTTTGCCGATCGCAGATCCCTGTGGATGTAATTCATGCGCTCAATGTAAGCCATTCCTGCAGCAACCTGTGGGGACCAAGGAAC
LNAC01000039.1	8847969	53	YP_628286.1	YP_628286.1 protein-tyrosine kinase [Y73 sarcoma virus]	2.8e-17	83	ACCTGGGTATGGCACTCTTCCTTTGGTGACCAGCTCTGTGAGTAAGATTCCAAAAGACCACACGTCAGACTTGATTGTGAACCTCCCATACAGGGCTGCTTCAGGGGCTGTCCACTTAATGGGGAACTTTGCACCTGCAGAAAGAACATGTGGTGACTC
LNAC01000040.1	6563362	418	sp|P51515.1|ENV_SRV2	sp|P51515.1|ENV_SRV2 RecName: Full=Envelope glycoprotein; AltName: Full=Env polyprotein; Contains: RecName: Full=Surface protein; Short=SU; AltName: Full=Glycoprotein 70; Short=gp70; Contains: RecName: Full=Transmembrane protein; Short=TM; AltName: Full=Glycoprotein 20; Short=gp20; Contains: RecName: Full=R-peptide; Flags: Precursor	1.9e-39	33	GTCGGAAGTTGGCAGGCGGGAGTAGGGTTGCAGGAGGAGCTGATTTACTGATATTCGGGTAACCTCTCGTATCCGCTCCTGTATGTATTGAATAAGGCAAGGGGCAACTGAGATTAGCAGGAGAATTAAACATAGGGGTCCTGCCAGGGGGAGAAGCCACGTTACCCACGTATGGGGGTCTAGGCCCCATAAGGAGGTGTCTTCGCGCCTTGCTCGAATCCGGTCCCTGAGTTCCCGGATTTTGGAGGTGACTATACCCGATTGGTTGACAAAGTAACAGCATTCCTCATTTAGGTAGAGGCAGGTCCCTCCTTTCTCGGCGGTCAGGAGATCTAAAGCTCGTCGGTTTTGTAAGGCAATGGCCGCCAAGCTGGTGACTTGGGTCTGTAGGGCCGTAAG…
LNAC01000041.1	6416008	94	sp|P00544.1|FGR_FSVGR	sp|P00544.1|FGR_FSVGR RecName: Full=Tyrosine-protein kinase transforming protein Fgr	9.4e-47	94.7	GGCCACGTACATGGCAGGGACATTGAAGGTCTCAAACATGATCTGGGTCATCTTCTCGCGGTTGGCCTTAGGGTTCAGTGGGGCCTCCGTGAGCAGAGTGGGGTGCTCCTCGGGGGCCACACGGAGCTCGTTGTAGAAGGTATGGTGCCAGATCTTCTCCATGTCATCCCAGTTGGTGATGATGCCGTGCTCAATGGGGTACTTGAGAGTCAGGATACCTCGCTTGCTCTGGGCCTCATCACCTACGTAGGAGTCCTTCTGACCCATACCCACCATGACTCC
LNAC01000042.1	8631606	102	sp|P23175.1|RASH_MSVNS	sp|P23175.1|RASH_MSVNS RecName: Full=GTPase HRas; AltName: Full=Transforming protein p21/H-Ras; Flags: Precursor	1.8e-37	80.4	GAATAAAAACTGGGGGTGGTTGGAGCAGGTGATGTTGGGGAAGCTGCACTGACAATCCAACTCATCCAGAACCACTTTGTAGATGAATATGATCCCACCACAGAGGACTTTTACTGAAAACAGGTGGTTATAGATGGTGAAACTTGCCTGTTGGATATATTGTATACAGCTGGGCAAGAAGAGTACAGTGCCATGAGAGACCAATACAAGAGGACAGGTAAAGGCTTCTTCTGTGTATTTGCCATCAATAATAGCAAATAATTTGCAGTCATTAATCTCTACAGGGAACAGATTAAGCAAGTAAAG
LNAC01000044.1	6348779	219	NP_955577.1	NP_955577.1 pol gene polyprotein [Feline leukemia virus]	1.6e-83	68.9	CTAACCGACCGGCCCATGAAAGATGCAGATCTGACCTGGTACACAGATGGCAGTAGCTACCTGCAGAATGGGGAACGACGGGCAGGAGCCGCCATCACGACCGACTCTCAAGTTGTATGGGCAAGTGCGCTACCAGGAGGTACTTCGGCACAGCGGGCTGAGCTAATCGCCTTAACCCAGGCCCTCCAGCTGGCAGAAGGTAAGAAACTTAATGTCTACACAGATAGCAGATACGCTTTTGCCACTGCCCATGTTCATGGGGAGATTTATCGAAGGAGGGGGCTACTGACCTCCGACGGAAAAGCAGTTAAGAATAAGACTGAGATATTGGCCTTACTGAAGGCCCTATTTCTCCCCAAAAAGCTGAGCATAATGCATTGCCCAGGCCATCAGAAAGGA…
LNAC01000047.1	6946544	103	NP_040334.1	NP_040334.1 envelope protein [Friend murine leukemia virus]	9.6e-37	75.7	GAAGAATGCTGTTTTTATGCCGACCATACCGGGGTGGTCAGGGAAACAATGGACAAGCTAAGGGAAAGATTAGCCCAGAGAAAAAGAGACTTTGAATCCCAACAGGGCTGGTTTGAAAGTTGGTTCACCCGTTCCCCTTGGTTCACAACCTTAATATCCACCCTCATGGGGCCCCTTATCATCTTATTACTAATTCTGTCAATTGGCCCTTACGTTATTAATAGGCTTGTCCAATTTACTAAAGACCGCTTGTCCGTAATTCAGGCAATGGTACTAACACAACAATATCAACTGTTAAAACGATCAGAA
LNAC01000049.1	6136139	347	NP_955577.1	NP_955577.1 pol gene polyprotein [Feline leukemia virus]	1.1e-142	68.9	CTGCAAGGCTTGCAGATGGGCCTGTATAGAGGGGGAAGGGGAGTGAGTAGAGATATCTGTTTCAAAGAACGTGACAGCTGGAGGGGGAGCACCATAGAGGATCTCGAAGGGTGTCAGGCTGTGAGGGCCGGGAGTATTTCTGGCCCGATAGAGTGCTAAAGGCAGGAGTTGTACCCAATCCTTAGAGCCAGTTTCAAGCAGTAATTTAGATAGAGCCTCTTTAATGGTTCTATTCATTCTTTCTACCTGTCCTGAACTTTGGGGTCTGTAAGCACAATGTAATTTCCAATCGATCCCCAAAAGCTTGGCCACCGACTGACTTACCTGGGAGACAAAGGCAGGCCCATTGTCTAACCCCAGCACCTCAGGCATTCCATACCTTGGGAATATCTCCTCCAG…
LNAC01000049.1	6136139	156	NP_955577.1	NP_955577.1 pol gene polyprotein [Feline leukemia virus]	1.3e-64	78.2	TTTTTGGGGGAGAAATAGGGCCTTCAGTAAGGCCAATATCTCAGTCTTATTCTTAACTGCTTTTCCGTCGGAGGTCAGTAGCCCCCTCCTTCGATAAATCTCCCCATGAACATGGGCAGTGGCAAAAGCGTATCTGCTATCTGTGTAGACATTAAGTTTCTTACCTTCTGCCAGCTGGAGGGCCTGGGTTAAGGCGATTAGCTCAGCCCGCTGTGCCGAAGTACCTCCTGGTAGCGCACTTGCCCATACAACTTGAGAGTCGGTCGTGATGGCGGCTCCTGCCCGTCGTTCCCCATTCTGCAGGTAGCTACTGCCATCTGTGTACCAGGTCAGATCTGCATCTTTCATGGGCCGGTCGGTTAGGTCAGGTCGTGTCCCATGCGTTTCCGCAAGGATCTG…
LNAC01000050.1	6011944	326	sp|P08361.2|POL_MLVCB	sp|P08361.2|POL_MLVCB RecName: Full=Gag-Pol polyprotein; Short=Pr180gag-pol; Contains: RecName: Full=Matrix protein p15; Contains: RecName: Full=RNA-binding phosphoprotein p12; AltName: Full=pp12; Contains: RecName: Full=Capsid protein p30; Contains: RecName: Full=Nucleocapsid protein p10-Pol; Short=NC-pol; Contains: RecName: Full=Protease; Contains: RecName: Full=Reverse transcriptase/ribonuclea…	6.5e-58	42.6	AGAGGCAGTGTGGGATATCTGCAGTTTAGTGGGCTCCAGGGCCTGTGAGGTCCAGACATCCTGTGGTAGGGCTCGCTTTAGTTTGGAGATGTGTACCCACGGGTGGTGTCCCAGGAGCTTGGTGGCCGTGGGCGTTGTGAAGACAACTGTATGGGGTCCAGTCCACCTGGGCTGCAGGGATTTTGGATGTAATTCCCGTAGGAGGACCTGGTCCCCTGGACTTAGGGCCTGGGGGGTGTCTCTGTCAGGGCTCCTGGGGGCAGGGATTGCTGCGTCGGTGTGTGCCCATAAGCGAGCCCGTCGGAGAGTTAAATAAGGCAGGTAGGATAAGAGAGGCGGAGGAGAAGTGGGGAGGTTGTGGTTAAGTAGGAAGGGCCTCCCATACGGGAGTTTGAAGGG…
LNAC01000050.1	6011944	302	sp|P08361.2|POL_MLVCB	sp|P08361.2|POL_MLVCB RecName: Full=Gag-Pol polyprotein; Short=Pr180gag-pol; Contains: RecName: Full=Matrix protein p15; Contains: RecName: Full=RNA-binding phosphoprotein p12; AltName: Full=pp12; Contains: RecName: Full=Capsid protein p30; Contains: RecName: Full=Nucleocapsid protein p10-Pol; Short=NC-pol; Contains: RecName: Full=Protease; Contains: RecName: Full=Reverse transcriptase/ribonuclea…	8.3e-13	28.5	CCAGCTCTTGGCTTGCCAAATTTTAACAAATCTTTTCATCTGTACCGCCATAAAATTTGTGGGATTCTTACTGGCATCTTAGGGCAATCTTGTGCCTCTTGGCTATATCTTCTGGCATATTTCTCGTGCCAGTTTGATCTTGCAGTATCAGGTACGATCCCATGCTCGCAAGCAGTAGTGGCTTCTGCCAGCTTGATTGACAAAGCCAATGCACTTATGTTAGTTCCGCATTTGATTTGTCTCTGTGTTCCCCACGCAGTGTCTACTCTCTCGTGTTCATAAAACCTAGCACCCCTCTACACAGCGACAGAGTGCTTGTGAACAAGCTCTTGACTAAGACTTCCATCATCTTAGATGGTTGTCGCACTTGAAACCCAGCTAGCTTCCTGCCCTCCCACC…
LNAC01000051.1	5991065	84	sp|P23092.1|CBL_MLVCN	sp|P23092.1|CBL_MLVCN RecName: Full=Transforming protein cbl	4.2e-25	67.9	GTTAGACTGTGTCAAAATCCCAAGCTTCAGTTGAAAAATAGCCCACCATATATACTTGACATTTTACCTGACACATATCAGCATTTGAGACTTATATTGAGTAAATATGATGACAACCAGAAACTTGCCCAACTCAGTGAGAATGAATATTTCAAAATCTACATCGATAGTCTAATGAAAAAGTCAAAGCGGGCAATAAGACTCTTTAAAGAAGGCAAGGAGAGGATGTACGAAGAGCAGTCACAGGACAGG
LNAC01000051.1	5991065	53	sp|P23092.1|CBL_MLVCN	sp|P23092.1|CBL_MLVCN RecName: Full=Transforming protein cbl	4.5e-19	92.5	AGAACTATTGTACCATGGAAAGTATTCAGACAGTGCCTTCATGAGGTTCATCAAATTAGCTCTGGCCTGGAAGCAATGGCTCTGAAATCAACAATTGATTTAACTTGTAATGATTACATTTCAGTTTTTGAATTTGATATTTTTACCAGGCTCTTCCAG
LNAC01000051.1	5991065	46	sp|P23092.1|CBL_MLVCN	sp|P23092.1|CBL_MLVCN RecName: Full=Transforming protein cbl	8.6e-18	95.7	AGCTACATTTTCCGGTTAAGCTGCACCAGACTGGGACAGTGGGCCATCGGCTACGTGACAGGGGACGGCAATATCTTACAGACCATCCCGCATAACAAGCCCTTATTTCAAGCCCTGATTGACGGCAGTAGGGAAGGA
LNAC01000052.1	6008851	308	YP_628286.1	YP_628286.1 protein-tyrosine kinase [Y73 sarcoma virus]	1.3e-69	51	GGGCTCGGTGGATGTGAAGTAGTCCTCCAGGAAGGCCTGCAGGTACTCGAAGGTGGGCCGTTCCTCCGGCTCCTTCCGCCAGCACTGGCACATGAGGTCGTGCAGGGACTCGGGACACTCGGGCGGGCAGGGCATCCGGTAGCCCCGCTCCACCTGGTCCAGCACCTCACGGTTGACCATCCCTGTGGGAGGGGGGAGGCGGGAGGGCACCAGCTCCGGTGAGGAAAGTCGGGTGCGGGGGAGGAGGTTGAGGACAAGAGAGAGGGCCTCCCGCTCGGGGTGGGATGGGGGGTGACCACGGGTAAGTCCCCTCCCCAAGCCTGAGAGCCCTGACCAGAGAGCTCCTAAGATCAGATGCTCGACCTCTTCGTTAGACAGATGGGGAAACTGAGGCCTGGG…
LNAC01000052.1	6008851	61	YP_628286.1	YP_628286.1 protein-tyrosine kinase [Y73 sarcoma virus]	6.2e-24	98.4	ACCCTTGCTCATGTACTCCGTGACGATGTAGATGGGCTCCTCAGACACCACCGCATACAGCTGCACCAGCTTCTCGTGCCTCAGTTTCTTCATGACCTGGGCCTCCTGCAGGAAGGCCTCCGGAGACATCGTGCCTGGCTTCAGGGTTTTGATGGCCACTCTGGTGGTTCCATTCCAGGTCCC
LNAC01000052.1	6008851	54	YP_628286.1	YP_628286.1 protein-tyrosine kinase [Y73 sarcoma virus]	2.3e-23	96.3	ACCCATCCACACCTCTCCGAAACAGCCCTGGCCCAGCTTGACCTCCAGCCGCAGGGACTCCCGAGGGATCTCCCAGGCATCCTTGGCCAGACCCTGAGTCTGGGGCTTGGACGTGGGGCACACGGTGGTGAGGCGGTGGCACAGGCCGTCAGCGTGTTCTGA
LNAC01000052.1	6008851	84	YP_628286.1	YP_628286.1 protein-tyrosine kinase [Y73 sarcoma virus]	3.7e-21	71.4	ACCAGCCAGCGGCCCCGCCCTCTGCGGGGAGGTGACTGTGTCTGAGGAGTTGAAGCCCCCGAACAGCTTGGGCTCAGCAGCTGTGGAGGGGAAGGCCGTACTGGGGCCTCGGTGGCCGTCAGCGGAGGCTGGCTTGCTGGGTGTCTGTGAGGTGGGGAAGGCACCCCCGCCACCACCGTGGGTGCTCTCAGCGGGCTCCAGGCTGCGGCGCCGTCGGCTGGCGTCCTTCGGCTTGCTCTTGTTGCTGCCCAT
LNAC01000052.1	6008851	50	YP_628286.1	YP_628286.1 protein-tyrosine kinase [Y73 sarcoma virus]	2e-19	98	GGAGTAGTAGGCCACCAGCTGCTGCAGACTGTTGAACTGGGTGCGGGACGTGATGTAGAAGCCGCCACTGTCCAGCTTGCGGATTTTGTAATGTTTCACGTTGAGGCCCTTGGCGTTGTCGAAATCGGACACGGAGAGGCAGTAGGCTCC
LNAC01000053.1	5939550	603	YP_009665180.1	YP_009665180.1 pol polyprotein, partial [Walleye epidermal hyperplasia virus 2]	1.4e-25	26.7	GAGCATGCCAAAATCAAGGACCACTCCACAAGCATACCTAGTGTCATTGTTAATACTTAGAGTTCTTCTTTTTGCTAATTCACATGCTCAAGTGAGGACAGATAATTCTGCAGGTTGGGCTGAGTTCAACGAGGAAGGACTCCTCTTTCTGTTAATTCATATCGAGTAGTTGCAGTATATCCAGCTTGATATTTCCCTTTAGAGTTTTTTGGCATAAGAGCCATCAACATAAAGTAGTACTAAATCTGGATTGGCTAATGGAGTTTCTTATAAATTTGATCTAGGAGTCAGATTTTAAGAGACCAGTTCAATCCAATTATTAATTTCTTCTTTATTAGGTAAGGGTGGAAGGGTAGCACAAGTTAAGGAGTTGCAGTGAGAAGGACACAGGAATAGAAT…
LNAC01000054.1	5886867	151	sp|P08361.2|POL_MLVCB	sp|P08361.2|POL_MLVCB RecName: Full=Gag-Pol polyprotein; Short=Pr180gag-pol; Contains: RecName: Full=Matrix protein p15; Contains: RecName: Full=RNA-binding phosphoprotein p12; AltName: Full=pp12; Contains: RecName: Full=Capsid protein p30; Contains: RecName: Full=Nucleocapsid protein p10-Pol; Short=NC-pol; Contains: RecName: Full=Protease; Contains: RecName: Full=Reverse transcriptase/ribonuclea…	2.1e-32	47	GAGTTTGGTAAGCTGTTCTTTGAGAAGGCCGTTGGCCCTTTTAACCTTACCCGAGGATTGGGGGTGGTAAGGGATGTAGAGTTTCCAGATTATATTGAGGCTTTTGGAGACCTGTTGTGTGATGCTGGAGATGAAGGCCGGCCCATTATCTGACTGCAGGGTCTGAGGGAGGCCAAATCTCGGAATGATGTGCTGAATGAGTGTAGCAGCCACCACGTCTGCTGTTTTCCTGGTAGTGGGATAAGTTTCAATCTAACCTGTAAAGGTGTCCACTAAAGTTAGTTAGTACCGGGAGGTCTTGTGTTGGGGCATATGGGTGAAGTCAAGTTGCCAGTCTTCGCCTGGCTGGTGGCCGCAGAGTTGGTGGTTAGGCCCTGGCCTGCGGATCCTGCCTTGGAC…
LNAC01000056.1	5723395	941	sp|P03360.2|POL_AVIRE	sp|P03360.2|POL_AVIRE RecName: Full=Gag-Pol polyprotein; Contains: RecName: Full=Protease; Contains: RecName: Full=Reverse transcriptase/ribonuclease H; Short=RT; Contains: RecName: Full=Integrase; Short=IN	1e-52	27.7	GGGCGCCAAATGCAGCTCACTTGGACCCGGCTCCCACGAGGATTTAAAAACTCATCAGCAATATTCAGTGAGGCCCTGGCCTCTGACCTGGCTGACTTTCCCTGGGACCAGACTGGTTGCACAGTCCTGGAGTATGTTGACAACCTCCCCATCACCGGCTCGACTGAAGGGACCTGCCACGGGGCAACGCTCGACCTCCTACAACGCTTGTCAAAGAGAGGATATCGAGTCTCCTGGAAAAAGGCTCAACTATGTAGACAAGAAGTCAGATATTTGGTTCATAATAACTCAAGGGAAGCAGGCCCTCAGCATAGAACAGAAAGCTATACTAACTAGTCTCCTGCGGCCCACTACTAACCCAGCCCTATGTGAGTTCCTGGGGGCCGCAGGATTCTGTAG…
LNAC01000057.1	5715071	807	sp|P31792.1|POL_FENV1	sp|P31792.1|POL_FENV1 RecName: Full=Pol polyprotein; Contains: RecName: Full=Reverse transcriptase/ribonuclease H; Short=RT; Contains: RecName: Full=Integrase; Short=IN	9.5e-67	29.7	CTCAAACATGGTATTTTAAAACCTTGTCAATCTCCTTGTAACACTTGAATTTTACCAGCAAAGAAACCAAATGGAAAATATCAGACAGTACAAGCTATAAGAGCTATAAATGAGGCAGTGATGCCTATTCAGCCCATAGTGACAAATCCATATACTATCCTTACCCTGGTCCCTGGTGATGCCAACTGGTTTACAGTATTTGATTTAAAAGACACCTTCTTTTGCATCCCTCTAAGTGAAGAAACACAGCCACTAAGTTGCTTTTGAATGGGCCTCCCCCTCATGCCCACAGGCTGTTCAATTAACTTGGACAGTCTTGCCACAGGGATTGAGAGACAGTCCTCACTCTTTGGGCTCTGACCTTAGCAAAGACCTCCGTGGTATCTCCCTGCTTCAAGG…
LNAC01000057.1	5715071	240	sp|P31792.1|POL_FENV1	sp|P31792.1|POL_FENV1 RecName: Full=Pol polyprotein; Contains: RecName: Full=Reverse transcriptase/ribonuclease H; Short=RT; Contains: RecName: Full=Integrase; Short=IN	2.5e-35	41.7	ATTGAAAATGTACATCGAGCCTGTAAAACTTGTTCTGCGGTTAATGTCCAAGGCAGGATCCGCAGGCCAGGGCCTAACCACCAACTCTGCGGCCACCAGCCAGGCGAAGACTGGCAACTTGACTTCACCCATATGCCCCAACACAAGACCTCCCGGTACTAACTAACTTTAGTGGACACCTTTACAGGTTAGATTAAAACTTATCCCACTACCAGGAAAACAGCGGACGTGGTGGCTGCTACACTCATTCAGCACATCATTCTGAGATTCGGCCTCCCTCGGACCCTGCAGTCAGACAACGGGCCGGCCTTCATCTCCAGCATCACACAACAGGTCTCCAAAAGCCTCAATATAACCTCATATAACCACATCCCTTACCACCCCCAATCCTCGGGTAAG…
LNAC01000060.1	5614990	75	NP_042289.1	NP_042289.1 P68 protein [UR2 sarcoma virus]	7e-30	84	CCATACGTCAGACTGAGTAGTGAAGATTCCATCCACCAAACTTTCTGGAGCCATCCACCGAACAGGGAGTAGGCCTTCCCCTGTCTTTCTATAGTAATCATTTTTATAGATGTCTCTCGCGAGTCCAAAGTCCCCAATCTTCACTACCCGTGATGGACTGGTATAGTCTTTCACAGACACAAGGCAATTCCGAGCTGCCAGATCCCTATGGCAGAAACTATATTT
LNAC01000063.1	7304539	96	sp|P56260.1|QIN_AVIS3	sp|P56260.1|QIN_AVIS3 RecName: Full=Transforming protein Qin; AltName: Full=Oncogene Qin	3.8e-28	65.6	GCGCTTGCGGCGCCGCAGGAAGCTGCCGTTGTCGAACATGTCGGCCGACTCCGGGTCCAGCGTCCAGTAGTTGCCCTTGCCCGGGTTGCCCGGCTCGCGGGGAATCTTGACGAAGCAGTCGTTGAGCGAGAGGTTGTGGCGGATGCTGTTCTGCCAAGCAGGGAACTTCTCCCGATAGTAGGGGAAGCGGCCGCTGATGAACTCGCAGATCTCGCTCAGCGTCAGGCGCTTCTTGGGGCTCTGCAGGATGGCCATGGTGATGAGCGCGATGTACGAGTAGGGCGGCTT
LNAC01000065.1	5932711	206	sp|P31792.1|POL_FENV1	sp|P31792.1|POL_FENV1 RecName: Full=Pol polyprotein; Contains: RecName: Full=Reverse transcriptase/ribonuclease H; Short=RT; Contains: RecName: Full=Integrase; Short=IN	5.1e-23	35.4	AATTTGAGACTTTTTGGATGATACTCAGTATCCTCTGTCTCCAAGAAAGTTTAGTACAATAAAACCATAGTCTGAGGCCTGTTTCATGAGGCTACATATTAAAATATCATTGACATATTGTGCTGTTGTCCCCTGAGGCCTTGTAAGATCTCTAAGTTCTCTACTGAGTACATTGCCAAACAAATGGGGACTATCTCTAAATCCCTGTGGGAGGACTGTCCATGTAAGCTGGAATGCTTGATTTTCTCCTAGTGGAGTCCATTCCAAGGTGACTAGAGGCTGGGCCTCTTTGCTTAAGGGGATACAAAAGAAGGCTTCCTGTTCCAAGCACTGTAAAGCATTCTGTATTGCCCAGAATTGGAGTCAGTATAGTATAAGGATTTGTCACTACAGGATGGA…
LNAC01000066.1	5337797	116	sp|P00545.2|KFMS_FSVMD	sp|P00545.2|KFMS_FSVMD RecName: Full=Tyrosine-protein kinase transforming protein fms	3.8e-41	74.1	TTTCTGCACTTTAAGCCAGATGCTCATCGATGTCATCGTCCTGCCGCCTACCCGGGCGCTGCACTGGTAGCCTTGGGTCTCCATGAACTGGGCCTTATGGATGGTGAAGCCATACCAGGGCGAGAAGGAGTAGTTGGTCTGGCGCAGGACGGGCCGGCCTCGCACCCGCATCAGCGAGACGCCAGCCTCCAATGCGGGGTCGGTGAGCAGGCAGGGCAGCAGGGCGTCCTGACCCTCCGTCACCGTCACTTCCTCGACCAGCACCTTCCAAGGCCGAACAGGGTCTGGGGTAGAGGGGTACGGGGTTACAACTACCCTCCCTCCACCAGGCCAGGCAGTCCCTGGACA
LNAC01000066.1	5337797	86	sp|P00545.2|KFMS_FSVMD	sp|P00545.2|KFMS_FSVMD RecName: Full=Tyrosine-protein kinase transforming protein fms	2.4e-32	81.4	TTTGACATAGAGGTGGATGGTGGTGGCACTGCCCCCGAGTGGGCCTCCAGGCTCCGTGCAGCGATAGGTCCCGGTGTTTAGGAACGTGGCGTTATTCGTGGTCAGCGTGCTGCTGGAGGCCTCAGTGTCCAGGTTCCAGTAGGGGAAGATGGGGCCATTCCATTCCACACTGCCGTTGCCCACACACCGCAGGGTCACCTTCGTGCCTGGCTCCACGACCAGCTCAGGGCCACTGGGTTCTATCACAGGGACTCCTTG
LNAC01000066.1	5337797	69	sp|P00545.2|KFMS_FSVMD	sp|P00545.2|KFMS_FSVMD RecName: Full=Tyrosine-protein kinase transforming protein fms	1e-22	78.3	GTACCTGTATGTGTCCTTCATCATGACAAAATTGAGCTTGGGCTGGTGGTCAGAGAAAGGTCCCAGATAGGTCCAGTTAAAACCTTGCAGGGCCGGGTAGGCCTCCACCTTGACTTGAAGATTGACTTTCTCACCCACTGTCACCTCCTGGAGGAGTGTCTGCTCAGAGGTCAAGTTCAGGTAGGCATTTTCTGGAAAGCAGAACAC
LNAC01000066.1	5337797	64	sp|P00545.2|KFMS_FSVMD	sp|P00545.2|KFMS_FSVMD RecName: Full=Tyrosine-protein kinase transforming protein fms	1.8e-22	84.4	TCCTTCCTGTCTTTTGCCAGGGTCCTACCTGCGGACATATTTCTTCTCCAGGTGGATGTTCTTGTAGCCAGTGCTTGCCTGGGGGTCCTGGCCCACACTCAGGCTGGGTCCCAGCATGGCCTCGGCCTTCCTTCTCAGGAAGTTGAGCAGATCGCCATAGCAACAGTACTCGGTGATGACCAGAACAGGGCC
LNAC01000066.1	5337797	72	sp|P00545.2|KFMS_FSVMD	sp|P00545.2|KFMS_FSVMD RecName: Full=Tyrosine-protein kinase transforming protein fms	6.7e-22	73.6	CTGGTCCAGGAGGGGCGAAGGCTCACCTATAGAGATGGGCCTGAAGGCCTGGGAGCTATTCCCCACGCAGTTGACGGCCCGGCACTCGTAAGTCTGGTTGTGTTCCAAGTTCCCCATGGCCAGCAGGCTATGGACGATCACCTTGTGGAAGGGCTCCTGGCTCATCACCTGCGAGTGTGAGTCCTCTAGGACCAGCCCTTGGGCCTCATCACACCT
LNAC01000067.1	5290469	656	sp|P03360.2|POL_AVIRE	sp|P03360.2|POL_AVIRE RecName: Full=Gag-Pol polyprotein; Contains: RecName: Full=Protease; Contains: RecName: Full=Reverse transcriptase/ribonuclease H; Short=RT; Contains: RecName: Full=Integrase; Short=IN	3.1e-43	27.9	TATTACTATGAGGGACATCAGCCTCGAAGCAGGAAAGACTTCAGTCCCTCCAGAAACCATACAGACAATAATAACATATTGATAACCCATACTAAATGGCAGTTGAGTCAAGTCCAGCTGCAGGTGTTCAAAGGGTCCAGAGGGAAGAGTTCTGAAGTCCCTGGGGACAAATACAGTTTTTGCAGGATTATGTGCTAGGCAGATCGGACATTGCTGATAGATTGTTGTCACGATTTTATAGGCATCTCCTCACCAATGCCAGTTCATAATTTGAGTGGTCATAAGTGCACCGTGGTTAGTAAAGGAATGCAAAAATGAAAAAATGGAGTTTGCCAGGGAGCCAGGAAGAACCAAGTGGCTATCTTGGGTTTCCCATGCCCCCCCACTCTTCTTTTAATC…
LNAC01000070.1	5229748	226	NP_955595.1	NP_955595.1 ABL [Abelson murine leukemia virus]	1e-43	39.4	GTGATTTCGGTTGCAGGCGTGTGTGCGGTCGGGAAACCCATGTGCCTGCTCTTCGAGTACATGGCCCACGGCGACCTCAACGAGTTCCTCCGCAGCATGTCCCCGCACAGCAGGTGCAGCCGCAGTCACGGCGACCTGTCCGGGAGGCCCCAGGCGAACAGCCCCGCCCCGCCGCCCCTCTCCTGCGCCGAGCAGCTCTGCATCGCCAGGCAGGTGGCCGCCGGCATGGCTTACCTCTCCGAGCGCAAGTTTGTGCACCGCGACCTGGCCACCCGGAACTGCCTGGTGGGCGAGAACATGGTGGTGAAAATCGCCGACTTCGGCCTGTCCAGGAACATCTACTCGGCGGACTACTACAAAGCCAACGAAAACGATGCCATCCCCATCCGCTGGATGCCC…
LNAC01000071.1	5221965	165	YP_009507788.1	YP_009507788.1 protein p30 [Harvey murine sarcoma virus]	7.7e-39	48.5	CATCTGCCGCACGATCTCTGCGAACAGCTCGTCCACCGAGGCTTTGTTTTTGGCCGACGTCTCCATGAAGGGGCAGCTCCACTCCTCGGCCAGGGCCTTGCCCTCGCCGTACGAGACCTCTCGCTCGCCCTCCAGGTCCACCTTGTTACCCACCAGGATCATGGGCACACGCTCGTACCGCTTCACGCGGATGATCTGGTCCCGCATGGGCTTGATGTCCTGGAAGCTCTGCTGGTTGACGAGGCTGTAGACGAGGATGAAGCCCTGGCCGTTCTTGATGTACAGGTCCCGCATGGACGCGAACTGCTCGGTGCCCGCTGTGTCCAGGATCTCCAGCACCGACGGCGACGAGTCCACCTCAATCTCCTTGCGGTAGAAGTCCTCGATGGTGGGGTCGTA…
LNAC01000073.1	5147775	84	sp|P23092.1|CBL_MLVCN	sp|P23092.1|CBL_MLVCN RecName: Full=Transforming protein cbl	1.3e-38	95.2	CCTAGGCTGAGAATTCTCCTCATACATTCTTTCTTTCCCCTCCTTGAAGAGGCTTATGGTCTGCTTAGTTTTCTTCATCAAATTCTCCATGAACACCCTAAAATACTCATTTTCTCCAAGTGTCTCCATCTTCCCCTCATATCTTGACAAGATAGTGCGGAGATGCTGGTAGGTATCTGGCAGCAGGTCTAAGATATAAGGTGGGCTATTCTTTAGCGCCAGCTTTGGGTTCTGACACAATCGCACCACCTG
LNAC01000073.1	5147775	53	sp|P23092.1|CBL_MLVCN	sp|P23092.1|CBL_MLVCN RecName: Full=Transforming protein cbl	4.2e-21	96.2	CTGAAAGAGTCGTGTGAAGATGTCAAATTCAAAAACTGAAATATAATCATTGCAGGTCAGATCAATAGTGGATTTCAGAGCCATGGCCTCGAGTCCAGAACTGATGGGGTGCACTTCATGAAGGGCCTGTCGGAAAGTCTTCCAAGGGACTATTGTCCT
LNAC01000073.1	5147775	50	sp|P23092.1|CBL_MLVCN	sp|P23092.1|CBL_MLVCN RecName: Full=Transforming protein cbl	6e-20	100	CTTTTCCCCAAAAGCTTTCCTCCAAAATTCTGCAGCATCTGCTTTCGTAATCCGAAATGTGTCTCCTTGAAAGAGTCCACTTGGAAAGATTCCTTTTAGTTCTGCCAGCATGTGGCTGAAGATCAGTGACAGTTTGGTTAGGTTTCGCCT
LNAC01000073.1	5147775	46	sp|P23092.1|CBL_MLVCN	sp|P23092.1|CBL_MLVCN RecName: Full=Transforming protein cbl	6.7e-19	100	GCCTTCCCTGAAGCCGTCGATCAGGGCTTGGAAGAGAGGTTTATTGTGAGGGATTGTCTGGAGAATGTTCCCATCAGCAGTGACATACCCAATAGCCCACTGACCCAGACGAGTGCAGCTCAGCCGGAAAATGTAACT
LNAC01000074.1	5130876	233	YP_223871.1	YP_223871.1 protease/polymerase, partial [Reticuloendotheliosis virus]	2.2e-22	33.9	ACGTACCAAGCGCAGTTTGGTTGGGCCCATTGTTTGGGACGTCCATTCGCCCCCCGGGGGCGCCCGCTTGAGGTTACTGATATGGACCCATGCCTGGTGTCCCAACAGTTTTGCTGCTGTTGGGGTAGTAAGGATGACGGTGTAGGGCCCCGACCACCGGGTCTGTAGGGAGTCTGGGTGTCGGTTTTTGAGGAGGACTTGGTCACCTGGGAACAGCCCCTGAGGGGGGGCCTCCTGTTGGCCATGGCTGTGACCGTTTGGGGCTGGGATGTCAGCGTCAGCGTGAGCCCTCAGGAGGGTCCGCAAGAGAGTGAGGTAGGGCAAATAGGACAGGAGAGGTGGAGGAGAGNNNNNNNNNNNNNNNNNNNNNNNNNNNNNNNNNNNNNNNNNNNNNNNNNN…
LNAC01000076.1	5052760	561	sp|P11227.2|POL_MLVRD	sp|P11227.2|POL_MLVRD RecName: Full=Gag-Pol polyprotein; Contains: RecName: Full=Matrix protein p15; Short=MA; Contains: RecName: Full=RNA-binding phosphoprotein p12; AltName: Full=pp12; Contains: RecName: Full=Capsid protein p30; Short=CA; Contains: RecName: Full=Nucleocapsid protein p10-Pol; Short=NC-pol; Contains: RecName: Full=Protease; Contains: RecName: Full=Reverse transcriptase/ribonuclea…	3.5e-73	36.9	GGAAAATCCTAGCGTCCCGGGTGTGCAGCGGGCACACAGGAGGGCCAGGGGTAGCAAATCTGGCCTTGGGTGGTTAGTCCCCTGACAAAACGTTGCTAAGGTTCCCTTGATGTTGCAAGTCATTTGCTCTACTTTCCCTGATCGTTGGGGCCGGTAGGCGGTGTGAAGTCTCCAGGTGATGTTGAGAGACTTGGTCAAGACCTGTTGGACGTCTCCTACGAATGCGGGCCCATTGTCACCGTGGATTGTTCATGGCAGGCCACACCAGGGCACGAGCTCCCACAGGAGGACTTTGTCTACGGCCCAGCTTCTCTCCATCCTGGATCGGAAGGCCTTGACCCACCCAGAGTATATGCACATTATCACGAGGAGATATCGGAACCCCCTGCTCTGCTGCAC…
LNAC01000077.1	5040741	624	sp|P26808.2|POL_MLVFP	sp|P26808.2|POL_MLVFP RecName: Full=Gag-Pol polyprotein; Contains: RecName: Full=Matrix protein p15; Contains: RecName: Full=RNA-binding phosphoprotein p12; AltName: Full=pp12; Contains: RecName: Full=Capsid protein p30; Contains: RecName: Full=Nucleocapsid protein p10-Pol; Short=NC-pol; Contains: RecName: Full=Protease; Contains: RecName: Full=Reverse transcriptase/ribonuclease H; Short=RT; Cont…	1.4e-37	26.3	TTCACAGGGGCTTAAACCAGGCCCATTTCTAGGGGCCACTCTTAACCGAAGTAGGGCAACCAACAAGGTTTCTTCCCAAGTTAAATTGGTCTTTTGGCAGATCTTTGCTAAAGTCTTTTAAAGTGTGTGGTTCATTTTTCTTGTTTCTCTAGTTGATCGAGGTCTCCAGGAAATGCGTAATTTCCATGAAAGCCAAGTTCCATTGGACACTGTTTGTGTGACTTTTGCCATAAATGCCACTCCATTGTCACTCTGAATTGTTAGTGGCAGTCCAAACCTGAGAATGATTTTGCTTAAAAGTGTCTTGACAGGGGGCACCTGCCTGGCTCAGTTGGTAGAGCCTATGACTCTTGATCTCAAGGTCATGAATTCAAAACCAATGTTGGGTGTAGAGATTAC…
LNAC01000077.1	5040741	251	sp|P26808.2|POL_MLVFP	sp|P26808.2|POL_MLVFP RecName: Full=Gag-Pol polyprotein; Contains: RecName: Full=Matrix protein p15; Contains: RecName: Full=RNA-binding phosphoprotein p12; AltName: Full=pp12; Contains: RecName: Full=Capsid protein p30; Contains: RecName: Full=Nucleocapsid protein p10-Pol; Short=NC-pol; Contains: RecName: Full=Protease; Contains: RecName: Full=Reverse transcriptase/ribonuclease H; Short=RT; Cont…	5.9e-20	29.1	GGTGGGAGGGACTGCCACTCAGGCTAGAGCCTCCATTCTATCAAGGAGCAGATTTCTTTGTCCCGTGAAAAGCCCAAAACCCTGGTATTACATTGTGAGTTGGGAGATTTGGGCCTTTTTCCTTGAAACTTTGTAACCTCCCTCAGCCAAAAATCTGGAGTCAAAAAAGTACCAAAGTGTGAAGACTATTTTGTTTTACTCAGCAATTAATATATTGTCCACAAATTAGAGGAGAGTCCCCAGCTCCAATTAGAGGTTTCTCAGATCTTTAGTTAGGACTTGCCCAAAAATGGTGAGGGAGTTTTTAAAGCCTTGGGGAAGGATTGTCCAGCAGTATTGTTGCTTACTCTTAGTCTTAGGGATCTTCCCATTCAAATGCAAACAGTTCACAAGAATCTG…
LNAC01000080.1	4946234	170	YP_001497148.1	YP_001497148.1 gag-pol precursor polyprotein [RD114 retrovirus]	1.2e-30	41.8	CCCCCCAACTGGGCCGACCCATTATCTAAGTACCAACCTTTCACTACCACAGACCTCCTGAATTGGAAGCATCATACCCCCGCCTATTCAGAAAAACCACAGGCAATGATCAACCTCATGGAATCCATCTTCCAAACCCACCAACCAACCTGGGAAGACTGCCAAAAGCTCCTTCGCACCTTGTTCAACACTGAGGAAAGAAGAATAATTCTCCAGGAGGCGCGTAAATGGCTCAAGGAGGAAGCCCCAGTCAGCACTTTGAACCCTAAAGGATGAGCCCAAGGGTCTGCCCCAGACAACTGGTCTGATTGGGACTTCAACCCCGAGGAAGGCCGGAATGCCATCAAGATCTACCAGGACGCCATCCTGCGGGGCCTCCACCAAGGTGCCAAAAAGCCT…
LNAC01000080.1	4946234	94	YP_001497148.1	YP_001497148.1 gag-pol precursor polyprotein [RD114 retrovirus]	6.8e-21	59.6	CCTACCCGAACTGAAAAGGCCAAAGAGGTCACCAAAATACTACTCCAGGAAATTGTACCTCGATACAGGATCCCACTCACCATTCACAGCGACAATGGTCCAGCTTTCATCTCAGAGGTCCCACTAGGACTAACTTCAGCCCTCAATATCTCCTGGAAACTCCACATAGCCTACCAACCTCAGAGTTCAGGGAAAGTGGAGCACATGAACCGTACCCACAAGGAAACCCTATCCAAGTTACATACTGAGACCTCCCTGGGGTGGACAGATTTACTAACT
LNAC01000082.1	4900250	871	YP_009513211.1	YP_009513211.1 pol protein [Koala retrovirus]	1.8e-85	29.7	TCCTGCTGTACAGAAGGAACAGAGAAGTGCTAAGGGAAGTAAATCTGTCCACCCCAGGGAGGTCTCAGTATGTAACTTGGATAAGGTTTCCTTGAGGGTACGGTTCATGTGTTCTACTTTCCCTGAACTCTGAGGTCGGTAGGCTGTGTGGAGTTTCCAGGAGATGTTGAGGGCTGAAGTTAGGCCTTGTAGGACCTCTGAGATGGAAGCTGGACCATTGTCGCTGTGAATGGTGAGTGGGATCCCATGTTGAGGAACATTTTCCCGGAGTAGTATTTTGGTGACCTCTTTGGCCTTTTCAGTTCAGGTAGGAAATGTTTCAACCCACCCCGAGAAGATGCAGACTAGGACCAAGAGATATTTGATACCTCGGTGAGGGGTCATCTCAGTGAGATCTAC…
LNAC01000091.1	8299439	266	sp|P03360.2|POL_AVIRE	sp|P03360.2|POL_AVIRE RecName: Full=Gag-Pol polyprotein; Contains: RecName: Full=Protease; Contains: RecName: Full=Reverse transcriptase/ribonuclease H; Short=RT; Contains: RecName: Full=Integrase; Short=IN	3.8e-48	44	CTACTGAAAATGTGCACCTTTACAGGTTGGATCGAAACTTATCCCACTACCAGGGAAACAGTGGACATGGTGACTACTTCACTCATTAAACACACCATCCCGAGATTCGGCCTCCCTCAGACCTTGCAGTCGGACAACGGGCTGGCCTTCATCTCCAGCATCACACAACAGGTCTCCAAAAACCTCAATATAACCTGGAAACTCCACATCCCTTACCACCCCCAATCCTCGGGTAAGGTTGAAAGGGCCAACGACCTTCTCAAAGAACAGCTTACCAAGCTCACCCTCGAAACCCGCCTGTCTTGGCCAACCCTCCTTCCCTTGGCACTCGCCAGATTAAGAGCTTCCCCTAGAGGACTGTCGGGACTAAGCCCCTTCGAACTCCTGTATGGGAGGCCC…
LNAC01000091.1	8299439	278	sp|P03360.2|POL_AVIRE	sp|P03360.2|POL_AVIRE RecName: Full=Gag-Pol polyprotein; Contains: RecName: Full=Protease; Contains: RecName: Full=Reverse transcriptase/ribonuclease H; Short=RT; Contains: RecName: Full=Integrase; Short=IN	2.7e-46	40.6	CCCCAGGTTTCCCTTTCTGCCTCAACCCGCTTAAACCCTGCCACTCTCCTGCCTGCACCCTTGTCCACCTCTGATCCCTCCCGCTCCTGTTCCCAACTCCTGGAAGACCTAATCCCTTCACATCCGGGGCTCTCCGACCAGCCACTGCCTGACCCTGACTGCATACTGTTTGCGGATGGTAGTTCCCTCATCGCCTCAGATGGCCAACGGCATGCAGCCTATGCTGTGGTCACTCTGGACGCTGTCCTGGAGGCGGCCCCTCTCTCCATCGGGACAACCTCCCAGAAGGCAGAACTCATAGCCCTCACCAGGGCGCTCCACCTATCCAAAGGGCAGCAAGTCACGATATACACAGATTCTAGATACGCCTATCTTATTACTCACACCCATTCTGTCCTC…
LNAC01000092.1	5169673	191	YP_009665180.1	YP_009665180.1 pol polyprotein, partial [Walleye epidermal hyperplasia virus 2]	5.9e-23	34	AAAATAGTCATTCCTATTTTCCAATTGCTCTAAACTCAAACACTCTTTTGTCGCAAGTTCTGTCAAACTCAAAATGGTTCACTGGTGTAGACCTTTGTACAACCTTTTTTCAGCATCCCTGTAGACCCCAACAGCCAATATTCGTTTGCCTTTACTTGGAACAATTGACAATATACCTGGACAGTTATATCTCTAGGGTTCATTGAGGTCCTTTCTTATTTTCTTCAAGTACTTCACTGAGATTTAAGTGCCCTCCAGTTCCCTGGGAAATCAATTTTTGTACAATATGTAGATGACCTTTTGCTGTGCTCAGTTACCAAAGAGGCACCCATACAAGAGTCTGTTTATTTGCTGCAACAGTTAGCTGAAAAAAAGACACAAAGTCTTTAAGAAAAAATT…
LNAC01000095.1	4666197	932	NP_057933.2	NP_057933.2 Pr180 [Moloney murine leukemia virus]	0	66.5	ATGGGGCAAACGCTAACAACTCCTTTAAGCCTCACTCTAGGTCACTGGAAAGATGTACAAACCCGAGCCAACAACCTATCGGTGGAAATCAGAAGAAGGAAATGGCAAACTCTCTGCACCTCCGAATGGCCCACTTTCAAAGTTAAGTGGCCTGCAGAGGGAACCTTTAATATTAATATTATCTTACAGGTCAAGGAACGAATCTTCGATCAGGGACCTCAAGGTCATCCGGACCAAGCACCTTACATCGTGGTCTGGGAAAGCTTAGTCAAAGAGCCCCCTCCGTGGGTCTCTCCTTTTGTTCCCCCTTGCCCTCCCTTAAACCCTACTCCTCACCCAGTTCCCACCGCTCCACCGGCGCCGGCTCCACACCCCCCACCAACTCCTACTGACCCCTCA…
LNAC01000100.1	4528926	988	sp|P26809.2|POL_MLVFF	sp|P26809.2|POL_MLVFF RecName: Full=Gag-Pol polyprotein; Contains: RecName: Full=Matrix protein p15; Contains: RecName: Full=RNA-binding phosphoprotein p12; AltName: Full=pp12; Contains: RecName: Full=Capsid protein p30; Contains: RecName: Full=Nucleocapsid protein p10-Pol; Short=NC-pol; Contains: RecName: Full=Protease; Contains: RecName: Full=Reverse transcriptase/ribonuclease H; Short=RT; Cont…	9.6e-46	27.4	GCGGTGCCGGCTATGGAACCCGGATGGGGCTACCAAGACGGCCAAGATGGCCGCCGACGCCACCAGCGCATGGTCCAGGGCCTTATTGCCGGCATGCGAGCGGCCTCTAACAAAGCAGCCGATTATGATAAGATCAGGGAAATCATCCAGGCCGCTGATGAAAACTCCACCGTGTTCCTTAATAGATTAACTGAGGCCTTAACTCAGTACACTCGTTTAGACCCAGCCTCCCCAGCGGGTCTAAACTACCCTCTGACTACCCACTTCATTTCCCAATTGGCGCCGGACATTCGAAAGAAATTTAAAAAGGCGGAGGAGGGCCCTCAGACTCCCATCTCTGATCTGGTGAAAATAGCATTTAAAGTTTTTAACACCCGGGAGGAGGCACCCGAACTTAAG…
LNAC01000100.1	4528926	710	sp|P26809.2|POL_MLVFF	sp|P26809.2|POL_MLVFF RecName: Full=Gag-Pol polyprotein; Contains: RecName: Full=Matrix protein p15; Contains: RecName: Full=RNA-binding phosphoprotein p12; AltName: Full=pp12; Contains: RecName: Full=Capsid protein p30; Contains: RecName: Full=Nucleocapsid protein p10-Pol; Short=NC-pol; Contains: RecName: Full=Protease; Contains: RecName: Full=Reverse transcriptase/ribonuclease H; Short=RT; Cont…	7.9e-24	24.1	GGGTACCAGGGGGTGCCCTCTAAGGCCCAACTTTGCACCCCCTCGGTCACCTATGTAGGCATCTCCCTAACTCCCACCTCTGAATCCCTCACAGGAGACCGCATCCGCCTCCTCCGGGAACTATAGCCCCCTCAGAATGTGGATGAGATACTCTCCTTTTTGGGTCTGGTGGGCTTTTTTAGACACTGGATCCCTAATTTTGCCATCCTACACTTACCTCTATACAAGGCCGCTAAGGACACCCCTCAGGAGCCACTAACTGACCCTAGCTCCATTCCGCGTCTGTTCTCCAAACTGCGGGATTGCCTTACTTCGGGGCCTACCTTAGCCTTACCTGACCCCTCAAAACCCTTCCACCTCTCCACCGATGAGCATTCCAGCTCAGCCACTGGCCTCCTG…
LNAC01000100.1	4528926	991	sp|P26809.2|POL_MLVFF	sp|P26809.2|POL_MLVFF RecName: Full=Gag-Pol polyprotein; Contains: RecName: Full=Matrix protein p15; Contains: RecName: Full=RNA-binding phosphoprotein p12; AltName: Full=pp12; Contains: RecName: Full=Capsid protein p30; Contains: RecName: Full=Nucleocapsid protein p10-Pol; Short=NC-pol; Contains: RecName: Full=Protease; Contains: RecName: Full=Reverse transcriptase/ribonuclease H; Short=RT; Cont…	4.8e-21	24.6	CCCGAGCCCAGGGTCACACTCCAGGTAGAGGGTAAGTCCATATCCTTTCTGTTGGACACGGAGGCTACCTATTCCATTCTGCCTTCCTACTCGGGTTCCAGTCTTCCCTCCCCGGTTACAGTGATGGGAATGGACGGCACCTTCTCCACTCCGAGGACCACCCCTCCCCTCACATGCAGCCTGGATGGTTTCTCCTTCTCACACTCCTTCCTCATTATCCCCTCCTGCCCCGTGCCTCTCCTCAGCAGGGATAGCCTCCACAAACTCCAGGCCACCATACGTCTTTCCCCTTCCCCCTCTACATCCGCCCACCTTATCCTTCCCTTAGTCTCCTCTGCCCCATCCCCCTCCCCCCGCTGTCTCCCCTCAGTGGATCCCCAGGTTTGGTATACCTCAGGC…
LNAC01000101.1	4626942	131	NP_598374.1	NP_598374.1 ubiquitin-like protein [Murine osteosarcoma virus]	8.3e-29	59.5	CAGCACTTTGTCTGCACCCAGGAGCTACACACCCTCAAGGTGACTAGCCAGGAGACAGTCATCCAGGTCAAGGCTCATGTAGCCTCGCTGAAGGGCATCGCTCGAGAAGATCAAATCACAGCCCTGGCAGGCATTCCCCTAGAGGACAAGGCTACCCTAGGTCAGTGTGGAGTGGAGGTTCTGACCATCCTGGAAGTAGCCAGCTGCATGCTTGATGGTGAAGTCCATGGTTCCCTGGCTGATGCTGGGAAAGTAAGAGGGCAGACTCCCAAGGTAGCCAAACAGGATAAAATGAAGACAGGCTGAGCCATGTGGTGGGTTAGTACTTTGTCAATGTTGTCCCCATCCCCACCTTTGGCAAAAAGAAGGGCCCCGATGTCAAAT
LNAC01000103.1	4577008	228	NP_955580.1	NP_955580.1 endonuclease/integrase [Feline leukemia virus]	2.9e-34	43.9	CTGCAGTCAGACAACAGGCCGGCCTTCATCTCCAGCATCACACGACAGGTCTCCAAAAGCCTCAATATAACCTGGAAACTCCACATCCCTTACCACCCACAATCCTCGGGTAAGGTTAAAAGGGCCAATGGCCTTCTCAAAGAACAGCTTACCAAACTCACCCTCGAAACCCTCCTGTCTTAGCCAACCCTCCTTCCCTTGGCACTCACCAGATTAAGAGCTTCCCCTAGAGGACCATCAAGACTAAGCCCCTTCGAACTCCTGTATGGGAGGCACTTCCTACTTGACCACAACCTCCCTGCTTCTCCTCCACCTCTCTTAGCCTACCTGCCTTACTTAACTCTCCTACGGGCTCTTTTACGGGCACACGCTGACGCAGCAATCCCTGCCCCCAGGAAC…
LNAC01000107.1	5080407	89	sp|P56260.1|QIN_AVIS3	sp|P56260.1|QIN_AVIS3 RecName: Full=Transforming protein Qin; AltName: Full=Oncogene Qin	2.6e-31	70.8	GCTGCCGTTCTCGAACATGTTGTAGGAGTCCGGGTCCAGCGTCCAGTAGCTGCCCTTGCCGGGCTTCTTGTCGTCGCGGGGCACCTTGACGAAGCATTCGTTGAGCGAGAGGTTGTGGCGGATGCTGTTCTGCCAGCCCTGCTTGTTCTCCCGGTAGAAGGGGAAGCGGTCCATGATGAACTGGTAGATGCCGTTGAGCGTGATCTTCTTCTCGGGCGCGTTCTGGATGGCCATGGTGATGAGCGCGATGTAGCTGTAGGGCGGCTT
LNAC01000107.1	5080407	259	sp|P56260.1|QIN_AVIS3	sp|P56260.1|QIN_AVIS3 RecName: Full=Transforming protein Qin; AltName: Full=Oncogene Qin	1.2e-25	34.7	GGGGGACAGGGGCTGCTGCTTGATGTAGGACGCGCCGCTGTTGAGGGCTGCTGAGGCCGAGGGCGGCCAGGCGGCCGTGGAGCCCGAGTAGACTGCGTGCGGCTCCATGACCCCACTGGCGGCTGCAGGCAGCAGCGGGGAGGCAGGCACCGAGCTGTCGTGGTGCGGGTACTCACCGGCCGCTGCACCGCCACAGCTGCCCATGTAAGAGTGGCCGCCGTTGGCGGGCAGGTGTGGCACCGAGTGGCTGGGCAAAGCCATGCCGTCCACGTTGCCCGGCAAGTGCCCGTTCATCATGCCCAGGCCACCTTCCAGCGCCAGGCTGTTGGGCGGACACGAGAGGCCGCCGGCGGAGCTCTGGAAGCCGTAGGTGTCCGGGAGGTGGTTGAAGCCGAGCCC…
LNAC01000111.1	4310018	266	YP_009665179.1	YP_009665179.1 pol polyprotein, partial [Walleye epidermal hyperplasia virus 1]	7e-22	30.5	GGTCATTTCCCATTATTCTCAGGACCCTGTGAAGTTTAGCAGTGGGACTTCATCCAGCCACTCCCCTCAGAAGGATACAAATATATAATGGTAATGGTATGTGTATACTCTCATTGGGTGGAAGCCTTTCTTTGTCGCAGAGCCTCTGCGTTAGCAGTATTACAGAAAATCATACCTAACTGGGGAATTCCATCTGAATTACACAGTGATAGAGGAATTCATTTCATAGGACAAATAAGGCAGTTTATAAAATATCTGGCCTGTGCTACAGCATTTTCATTGCACCTACCATCCCATTAATCAGGGTTGATAGAAAGAACCAATGGAATAATTAAAACTGTTAGCCAAAATGACTGAAACTTTTAATTTACCTTGGCTTAAGACTCTGCCACTTCTGTT…
LNAC01000112.1	4318727	241	sp|P68272.1|MYC_FLV	sp|P68272.1|MYC_FLV RecName: Full=Viral myc transforming protein; Short=v-Myc	4.9e-116	95.4	ATGCCCCTCAACGTCAGCTTCGCCAACAGGAACTATGACCTCGACTACGACTCGGTACAGCCTTATTTCTACTGCGACGAGGAGGAGAACTTCTACCAGCAGCAGCAGCAGAGCGAGCTGCAGCCGCCGGCGCCCAGCGAGGATATCTGGAAGAAATTCGAGCTGCTGCCCACGCCGCCGCTGTCCCCGAGCCGCCGCTCGGGGCTCTGCTCGCCCTCCTACGTCGCCGTCGCGTCCTTCTCCCCCAGGGGGGACGGCGGCGGCGGCGGCGGCAGCTTCTCCACGGCCGACCAGCTGGAGATGGTGACCGAGCTGCTGGGAGGGGACATGGTGAACCAGAGCTTCATCTGCGACCCGGACGACGAGACCTTCATCAAAAACATCATCATCCAGGACTGT…
LNAC01000112.1	4318727	155	sp|P68272.1|MYC_FLV	sp|P68272.1|MYC_FLV RecName: Full=Viral myc transforming protein; Short=v-Myc	3e-73	96.1	GGAAGCCACAGCAAACCCCCTCACAGCCCGCTGGTTCTTAAGAGATGCCATGTGTCCACCCATCAGCACAATTACGCAGCGCCCCCCTCCACCAGGAAGGACTATCCAGCCGCCAAGAGGGCTAAGTTGGACAGTGGCAGAGTCCTGAAACAGATCAGCAACAACCGCAAATGTGCCAGCCCCAGGTCTTCGGACACCGAGGAGAATGACAAGAGGCGGACACACAACGTCTTAGAACGCCAGAGGAGAAACGAGCTGAAACGGAGCTTTTTTGCCCTGCGTGACCAGATCCCGGAGCTGGAAAACAATGAAAAGGCCCCCAAGGTAGTCATCCTTAAAAAAGCCACCGCGTATATCCTGTCTGTCCAAACAGAGGAGCAGAAGCTCATTTCAGAAAAG…
LNAC01000114.1	4283570	687	sp|Q2F7J0.1|POL_XMRV4	sp|Q2F7J0.1|POL_XMRV4 RecName: Full=Gag-Pol polyprotein; Short=Pr180gag-pol; Contains: RecName: Full=Matrix protein p15; Short=MA; Contains: RecName: Full=RNA-binding phosphoprotein p12; AltName: Full=pp12; Contains: RecName: Full=Capsid protein p30; Short=CA; Contains: RecName: Full=Nucleocapsid protein p10; Short=NC-pol; Contains: RecName: Full=Protease p14; Short=PR; Contains: RecName: Full=Re…	3.6e-50	29.3	AGGTCTTGGAGATGTTCTCATTCTGAGAAGTCCTACTGGTAAGAGAGTAACCCAATGTTCTTGGGTCTCTAAACCAAGTTTAGTTAGGTGCCATTTTAAAATACGATTAGCTTTTCCTACCTTTCTAGAGGATTGTGGATGCCAGGCTGAAGGTAAAAAATATTTAATTTTTAAATCTTGTGCTATTTGTTGGGTTATTTGTGTAGTGAAAGAAGGGCCATTATCACTCTGAAGGGATCATGGAAGGCCAAATCTAGGAATAATTTCTCACAACAAAACTTTGGTTACTACTGTGGCCCTTTCAGTTTTACAGAAAAAGGCCTTGACCCGTCCAGTGAAAGTATCAGCAAACACTAGTAGGAATTTATAGCCTTTGCAAGGAAACATTTGTGTGCAGTC…
LNAC01000118.1	4196719	853	sp|P03359.2|POL_WMSV	sp|P03359.2|POL_WMSV RecName: Full=Gag-Pol polyprotein; Contains: RecName: Full=Matrix protein p15; Short=MA; Contains: RecName: Full=RNA-binding phosphoprotein p12; AltName: Full=pp12; Contains: RecName: Full=Capsid protein p30; Short=CA; Contains: RecName: Full=Nucleocapsid protein p10-Pol; Short=NC-pol; Contains: RecName: Full=Protease; Short=PR; Contains: RecName: Full=Reverse transcriptase/r…	1.2e-29	24	ACACTACTTGACTTAAAAGATGCCTTCCTTGGCATCCCTCTAAGTGAAGAGACACAGCCACTATTTGCTTTTGAATGGGCCTCACCTTTAAACACACAGGCTGCTCAATTAACTTGGACGGTCTTGCCACAGGGATTTCGAGACCGTCCTCACTTATTTGGGGCTGCCCTTAGTAAAGACTTCCATGCGGGATCCTTGCCTCAAGGGACTATATAATTCAATATGTAGATGATATTTTATTTTATTTTATATTTTATTTATTTTTTTTTAAGATGTATTTTATTTATTTGACAGAGAGACACAGCAAGAGAGGGAACACAAGCACAGGGAGAAGGACAGGGAGAACCAGGCTTCCCTCTGAGCAGGGAGCCTGAAGTGAGGCTTGATCCGAGGACCCTG…
LNAC01000119.1	4302546	71	sp|P01126.1|REL_AVIRE	sp|P01126.1|REL_AVIRE RecName: Full=Transforming protein rel polyprotein; AltName: Full=p58 V-rel; Contains: RecName: Full=Env polyprotein N-terminal; Contains: RecName: Full=Transforming protein rel; Contains: RecName: Full=Env polyprotein C-terminal	4e-25	81.7	GATGACATAGAAGTTCGGTTTGTGTTGAACGACTGGGAAGCAAAAGGTATCTTTTCACAAGCTGATGTACACCGTCAAGTAGCCATTGTTTTTAAGACTCCACCATATTGCAGAGCGATAACAGAACCAGTGACAGTAAAAATGCAGTTGCGGAGACCTTCTGACCAGGAAGTTAGTGAATCTATGGATTTTAGATATCTGCCAGATGAAAAA
LNAC01000119.1	4302546	59	sp|P01126.1|REL_AVIRE	sp|P01126.1|REL_AVIRE RecName: Full=Transforming protein rel polyprotein; AltName: Full=p58 V-rel; Contains: RecName: Full=Env polyprotein N-terminal; Contains: RecName: Full=Transforming protein rel; Contains: RecName: Full=Env polyprotein C-terminal	2.8e-18	72.9	GATCATATATTTAATTTCCCCCTTTTTCAGATTATGAACTATTACGGAAAGGGAAAAGTGAGAATTACATTAGTAACAAAGAACGACCCATATAAACCTCATCCTCATGATTTAGTAGGAAAAGACTGCAGAGATGGCTACTATGAAGCAGAATTTGGACAAGAACGCAGACCCTTG
LNAC01000120.1	4092843	334	sp|P05411.2|JUN_AVIS1	sp|P05411.2|JUN_AVIS1 RecName: Full=Viral jun-transforming protein; Short=v-Jun	2e-111	77.2	ATGACTGCAAAGATGGAAACGACCTTCTACGACGATGCCCTGAACGCCTCGTTCCTTCAGTCCGAGAGCGGCGCCTACGGCTACAGTAACCCCAAGATCCTGAAACAGAGCATGACCCTGAACCTGGCCGACCCGGTGGGCAGCCTGAAGCCGCACCTCCGGGCCAAGAACTCGGACCTCCTCACCTCGCCCGACGTGGGGCTGCTCAAGCTGGCCTCGCCCGAGCTGGAGCGCCTGATAATCCAGTCCAGCAACGGGCATATCACCACCACGCCGACCCCCACGCAGTTCCTGTGCCCCAAGAACGTGACGGACGAGCAGGAGGGCTTCGCCGAGGGTTTCGTGCGCGCCCTGGCCGAACTGCACAGCCAGAACACGCTGCCCAGCGTCACGTCGGCG…
LNAC01000123.1	4089873	166	sp|P03356.3|POL_MLVAV	sp|P03356.3|POL_MLVAV RecName: Full=Gag-Pol polyprotein; Contains: RecName: Full=Matrix protein p15; Short=MA; Contains: RecName: Full=RNA-binding phosphoprotein p12; AltName: Full=pp12; Contains: RecName: Full=Capsid protein p30; Short=CA; Contains: RecName: Full=Nucleocapsid protein p10-Pol; Short=NC-pol; Contains: RecName: Full=Protease; Contains: RecName: Full=Reverse transcriptase/ribonuclea…	1.8e-19	39.8	AAGGTCCGACATGAGTTCCTTTATCTACCTGATTGCCCCATCCCCCTCCTGGGCCGAGACATACCCTCTAAGCCTGGGGCTCAGATAAACTTTGAGCCCACCGGGCACACCAGCCTCCAATTAAACCCAGGGCCAAAGGAGACGGGGTCTCTGGTACTAGCAACTACCACATCAAGGAAAAAAGAATGGAGGCTATTTTGCACCAGGCCTGCCGGAGTTCAGGCTCACCTTCAGTATGGGCTAAAGACAACCCACCTGGACTAGCCCAGAATCAGGCCCCTATCATTGTGAAACTGATCCGAGGGGCAAAGGCAATACCCCCTCCAACAAAAAGCAAAGATTGGCATTCAAGAACATCTGGCTGAACTTAAAAAAACAGGTATCCTAATCGCGTTCCAG…
LNAC01000123.1	4089873	227	sp|P03356.3|POL_MLVAV	sp|P03356.3|POL_MLVAV RecName: Full=Gag-Pol polyprotein; Contains: RecName: Full=Matrix protein p15; Short=MA; Contains: RecName: Full=RNA-binding phosphoprotein p12; AltName: Full=pp12; Contains: RecName: Full=Capsid protein p30; Short=CA; Contains: RecName: Full=Nucleocapsid protein p10-Pol; Short=NC-pol; Contains: RecName: Full=Protease; Contains: RecName: Full=Reverse transcriptase/ribonuclea…	2.2e-17	33	AGGCTGGTCGATATCCCCTCCTGGCTTCTTAACTGGCAGGAGTGGGGTATTCCAGGCCAACTGGAACTCGATTAGGATACCTGCTTTTTTAAGTTTGGCCAGATGTTCTTGAATGCCAATCTTAGCATTTTGTTGGAGGGGGTATTGCCTTTGCCCCTGGGGTTGGGCTCCTGGGGTCAGTTTCACAATGATAGGGGCCTGATTCTGGGCTACTCCAGGTGGGTTGTCTTTAGCCCATATGGAAGGTGAGCCTGAACTCTGGCAGGCCATTTGGCTGGGCCTCGTGCAGAACAGCCTCCATTTTCCCTTGGTGTGGTAGTTGCTCACTATGGAGGCTGGTGTGCCCAGTGGGCTCAAAGTTTATCTGAGCCCCAAGCTTAGAGGGTATGTGTTGGCCCA…
LNAC01000126.1	3935280	585	sp|P03360.2|POL_AVIRE	sp|P03360.2|POL_AVIRE RecName: Full=Gag-Pol polyprotein; Contains: RecName: Full=Protease; Contains: RecName: Full=Reverse transcriptase/ribonuclease H; Short=RT; Contains: RecName: Full=Integrase; Short=IN	2.8e-86	39	CCCCCCACCACCACCCACTTCTCTGTTCTTGATCTCAAAGATGCCTTCTTCACCATTCCTCTCCACCCCGATTCCTACTTTCTGTTTGCCTTTACCTGGGAGGACCCAGATACTCATGCCTCTGGACAACTTACCTAGACGGTTTTACCCCAGGGTTTCAGGGACAGCATCGATATCTTTGGTCAGGCCCTAACCAGGGACCTCCAGCAATGCACCCTTGAGGCCAGTACTCTCCTCCAATATGTAGATAACCTCCTTCTCTGCAGTCCCTCCCTTCCTTCCTCTCAAGAGGATACCTCCATGTTACTCAACCTCCTGGGTACCAGGGGGTGTCGGGTGATGCCCTCCAAGGCCCAACTCTGTACCCCCTTGGTCACCTATCTGGGCATCTCCTTAACT…
LNAC01000126.1	3935280	761	sp|P03360.2|POL_AVIRE	sp|P03360.2|POL_AVIRE RecName: Full=Gag-Pol polyprotein; Contains: RecName: Full=Protease; Contains: RecName: Full=Reverse transcriptase/ribonuclease H; Short=RT; Contains: RecName: Full=Integrase; Short=IN	6.6e-59	27.6	CACCCAGTGGTCCCAAATCCACGCACCCTCCTCCAGTATGTGGATTACCTCCTCCTCTCCAGTGACACACAAGACTGTACAAAAGGCACAAAGACCCTCCTACAGCTCCTATCAGACTTGGATTACCAAGTCCCATGGAGGAAGGCACAAATCTGCCAACAACAGGTCCGTTATCTCGGTTTCCTCCTTAGCCAAGGGAAAAGAAATCTAGGGCCAAAAAAAAAAAAAAAAGTCATCATCTTCCTTACCACAGCCCCGACGAAAAGGGGCCAATGAGAATTTCTGGGGGCTACAGGATTCTGCTGCATCTGGATTCCTAGGTTCTTGGCAATAGCAAGACCCTTCTACAATCTCTTGGGGGACCAAACTGGGAAACCCTGCCTAGAAAAAAACAAAAAG…
LNAC01000126.1	3935280	351	sp|P03360.2|POL_AVIRE	sp|P03360.2|POL_AVIRE RecName: Full=Gag-Pol polyprotein; Contains: RecName: Full=Protease; Contains: RecName: Full=Reverse transcriptase/ribonuclease H; Short=RT; Contains: RecName: Full=Integrase; Short=IN	4.6e-52	37.3	GGATGGATTTGCATTCAGGATAAGATTGCTCTCCTGAACATCTTGATTCACACCCTGATCACAGAAATTCACCAGTCTCTCCATATTGGTCCTAAGACCTTACATCAATTCCTACAACCCCTCTTTCACCACCCCCTTCTCCACAGGACTATTGAAAATGTACATCAAGCCTGTAAAACTTGTTTTGTGGTTAATACTCAAGGCGGGATCCGCAGGCCAGGGCCTAACCACCAACTCCGCAGTCACCAGCCTGGCAAAGACTGGCAACTTGACTTCACCCATATGCCCCGACACAAGACCTTCCAGTACTTACTAACTTTAGTGGACACCTTTACAGGTTGGATCGAGGCTTATCCCACTACCAGGGAAACAGCGGACGTGGTGGCTCCTACACTCATT…
LNAC01000129.1	3924741	145	sp|P00544.1|FGR_FSVGR	sp|P00544.1|FGR_FSVGR RecName: Full=Tyrosine-protein kinase transforming protein Fgr	1.7e-67	83.4	CCTGTCTGGAAGATTCCAGCCAGCACCATGACTGATGATGAGCTGTCTGCCTTGGTGGTAGATAATGGGTCAGGAATGTGCAAGGCAGGTTTTGGTGGTGATGATGCCCCCCGGGCTGTGTTCCCCTCCATGGTAGGGCGTCCCCGGCACCAGGGGGTCATGGTTGGCATGGGCCAGAAGGACTGCTATGTGGGGGATGAGGCTCAGAGCAAGAGAGGCATCCTGACCCTTAAGTATCCCATCGAACATGGAGTGGTCACCAACTGGGACGACATGGAAAAGATCTGGCATCATACTTTCTACAACGAGCTCCGTGTGGCACCGGATGAGCATCCCATCCTCCTCACCGAGGCACCTCTCAACCCCAAGATCAACCGGGAAAAGATGACTCAGATCATG…
LNAC01000131.1	3898194	74	pdb|1H8A|C	pdb|1H8A|C Chain C, MYB TRANSFORMING PROTEIN	1.9e-34	94.6	CCTTCCAGGAAGTAGTTTGGCAATTTCTGCCCAGCGATTTCCCAACCGCTTATGTGCTTCATAGATGATCCTGTCCTCCTCTTCTGTCCAGGAAGATTTCTTTACCTCAGGATTCAGATGATTATGCCATCTTTCTCTACACTGCTTACCTATTCTTCCTTTCAAATGTTTTGCAATTAAAGACCATCTTTTCGGCCCGTATTTTTGAACTAATTCAATAAC
LNAC01000136.1	3786782	97	sp|P56260.1|QIN_AVIS3	sp|P56260.1|QIN_AVIS3 RecName: Full=Transforming protein Qin; AltName: Full=Oncogene Qin	7.1e-26	56.7	GCGCTTGCGGCGCCGCAGGAAGCTGCCGTTCTCGAACATGTCCCCACAGCTGGGGTGCAGCGCCCAGAAGCTGCCCTTGCCGGGCTGGTCTGGCCGCCGCGGGATCTTGATGAAGCAGTCGTTGAAGGAGAGGTTGTGGCGCAGGCTGTTCTGCCAGCGCTGCGTGTGCTCGCGGTAGTAGGGGAAGCGCTCCATGATGAACTTGTAGATGTCGCTCAGCGGCAGCATCTTCTCGGCCGAGTGCTGGATGGCCATGGCGGTCAGCGAGATGTACGAGTAGGGCGGCTTTTG
LNAC01000140.1	3660789	293	sp|P05411.2|JUN_AVIS1	sp|P05411.2|JUN_AVIS1 RecName: Full=Viral jun-transforming protein; Short=v-Jun	5.2e-34	42.7	CCAGAGGGCAGCGGTGGCAGCAGCTACTTTTCCGGCCAGGGTTCGGACACAGGGGCATCGCTCAAGCTTGCCTCCTCGGAGCTGGAGCGCCTGATCGTCCCCAACAGCAACGGAGTGATCACGACGACACCCACGCCCCCGGGACAGTACTTTTACCCCCGCGGGGGAGGCAGCGGCGGAGGTGCGGGGGGCGCCGGGGGCGGTGTCACCGAGGAGCAGGAGGGCTTCGCCGACGGCTTTGTCAAAGCCCTGGACGACCTGCACAAGATGAACCACGTGACGCCCCCCAACGTGTCCCTGGGCGCCAGCTCGGGGCCCCCGGCTGGGCCCGGGGGCGTCTACGCCGGCCCGGAGCCTCCTCCGGTCTACACCAACCTCAGCAGCTATTCCCCAGCCTCT…
LNAC01000148.1	3543127	334	NP_056790.1	NP_056790.1 pol polyprotein, partial [Gibbon ape leukemia virus]	6.5e-106	56	GGGGGTCGACTGGTTTGACGTGTGATGGACCCAGGCGGCTATGTTGTCCACTTTAACAACCGTGGGGGTGGTCAAGATGATCTGGTAAGGTCCTTTCCACCTGGGCTCGAGGGTCTCAGGCCGATGTTGCTTGACGAGGACCCATTCCCCCGGGCGGAGTTGGTGGGATGCGGACGGTGGTCCTGTTTCATATAAGTCCTTCAGTTTAGGCCAAATCCTTTTGTGGACCCGCTGCAGGGCTTGGAGGGAAAACAAGAGGGAGTTATCCTGGTCCGACTCTATGAGATCGGTTTTGAGTTTGGGTGTGACAGGAGTAGGCCTGCCATACATGATTTCATAGGGCGTAAGCCCCAGTTTGTATGGGGTGTTGTGTACCCGATACAGAGCGTAGGGGAGTAG…
LNAC01000149.1	3496847	96	sp|P56260.1|QIN_AVIS3	sp|P56260.1|QIN_AVIS3 RecName: Full=Transforming protein Qin; AltName: Full=Oncogene Qin	1.8e-28	64.6	AAGCCCCCCTACTCGTACATCGCGCTCATCACCATGGCCATCCTGCAGAGCCCGCACAAGCGCCTCACGCTCAGCGGCATCTGCGCCTTCATCAGCGGCCGCTTCCCCTACTACCGCCGCAAGTTCCCCGCCTGGCAGAACAGCATCCGCCACAACCTCTCGCTCAACGACTGCTTCGTCAAGATCCCCCGCGAGCCCGGCCACCCGGGCAAGGGCAACTACTGGAGCCTGGACCCCGCCTCCCAGGACATGTTTGACAACGGCAGCTTCCTCCGGCGCAGGAAGCGC
LNAC01000154.1	3476293	481	YP_223871.1	YP_223871.1 protease/polymerase, partial [Reticuloendotheliosis virus]	8.4e-42	30.8	AATAAAATCTTAAAAAAAAAAAAAAAGAAGCCTAATGGAGAATATAGACTGGTATAAGACCTCAGAGCAATAAATGAAGCTGTTGTCCCTATTCACCCTATAATGCCAAATCGTTATACTATACTGACTCAAATTCTCAGTGACACAAAATGGTGTGCAGTGCTTGATGTAAAGGATGCTTCCTTTTGTAATCCCTTAAGGGAAGGGGCCCAGCCTCTATCCATCTTTGAATGGATTCCATTAGGGGAATACCAAGCATGCCAGCCCTATCCATGGGCAGTCCTTTTTTTTTTTTTTTTTTAAAGCTTTTATTTACTTATTTGACAGAGAGAGAGATCACAAGTAGGCAGAGAGGCAGGCAGAGAGACGAGGAAGCAGGCTCCCCGCCAAGCAGGGAGC…
LNAC01000157.1	3450073	352	YP_009513211.1	YP_009513211.1 pol protein [Koala retrovirus]	1e-79	45.5	GTCATTATAGAACTAAAAATTGGAACTCAACCTCAGTGGCAGAGACAATATCCAATCTCACGGGAAGCCCAATTGGGTATACAGGCACATCTGGAACGACTAAAAGAGGCAGGCATCCTGATTGAATGCCAATCCCCTTGGAACACCCCACTCTTCCCCATTAAGAAACCCAATGGTGGGCGCCTGGGTGGTTCAGTGGGTTAAAGCCTCTGCCTTCGGCTCAGGTCATGATCTCAGCGTCCTGGGATCGAGGCCCGCATAGGGCTCCCTGCTCAGCAGGGAGCCTGTTTCCTCCTCTCTCTCTGCCTGCCTCTCTGCCTACTTGTGATCTGATCTCTCTCTGTGTCAAATAAATAAATAAAATCTTTAAAAAAAAAAAAAAAGAAACCCAATGGTGAC…
LNAC01000157.1	3450073	273	YP_009513211.1	YP_009513211.1 pol protein [Koala retrovirus]	2.2e-42	42.9	CAAAGACTTACTTGGACGATCACAGACCATTGTGTCACTTGTGCTAAACACAACCCAAAAATTGTACCCACCCCATCCCCCAGGGTACAACGCATAGGGACAACACCCTTCAAAGATCTAGAGGTAGATTTTACCGAGATGACCCCTCACCGAGGTATCAAATATCTTTTGGTCCTAGTCTGCACCTTCTCAGGATGGGTTGAAGCATTTCCTACCCGAACTGAAAAGGCCGAAGAGGGCACCAAAATACTACTCTGGGAAATTGTTCCTCGATACAGGATCCCACTCACCATTCACAACGACAGTGGTCCAGCTTTCATCTCAGAGATCCTACAAGGACTAAGTTCAGCCCTCAACATCTCCTGGAAACTCCACACTGCCTACCGACCTCAGAGTTCA…
LNAC01000159.1	3437646	862	sp|P03360.2|POL_AVIRE	sp|P03360.2|POL_AVIRE RecName: Full=Gag-Pol polyprotein; Contains: RecName: Full=Protease; Contains: RecName: Full=Reverse transcriptase/ribonuclease H; Short=RT; Contains: RecName: Full=Integrase; Short=IN	4.6e-101	34.6	CGACCGTCTCAGACAGCAGGGCCTCCTTATCCCTATTAACTCCCCTGCAATACCCCAATCCTCCCTGTAAAAACGTCCACGGGGGCCTACCGCCTGGTACAGGATCTGAGATTCATCAACAAGGCAATAGTCCCACTCCATCCAGTGGTCCCCAACCCATATACCCTCCTTTCTAACATCCCCCCAACCACCACCCACTTCTCTGTTCTTGATCTCAAAGACGCCTTTTTCACCATTCCTCTCCACCCTGATTCCTACTTTCTCTTCGCCTTTACCTGGGAGGACCCAGATACCCATGCCTCCGGACAACTTACCTGGATGGTTTTACCCCAGGGTTTCAGGGTCAGCCCTCATATCTTTGGTCAGGCCCTAGCCAGGAACCTCCAGCAATGCTCCCTT…
LNAC01000161.1	3405914	1094	sp|P03360.2|POL_AVIRE	sp|P03360.2|POL_AVIRE RecName: Full=Gag-Pol polyprotein; Contains: RecName: Full=Protease; Contains: RecName: Full=Reverse transcriptase/ribonuclease H; Short=RT; Contains: RecName: Full=Integrase; Short=IN	6.9e-81	28.3	GGGGGTGGTAGGGATGTGGAGTTTCCAGGTTATATTGAGGCTTTTGGAGACCTGTTGTGTGATGCTGGAGATGAAGGCTGGCCCGTTGTCCGACTGTAGGGTCCAAGGGAGGCCGAATCTCGGGATGATGTGTTTAATGAGAGCTGTGGCTACCACATCCACCATTTCCTGGGCTGTGGGGTATGCCTCGATCCAGCCTGTGAATGTATCAACCAAGGTTAATAGGTAGTGGAAGGTTTTGTGATGGGGCATGTGAGTGAAGTCCAATTGCCAGTCTTCCCCAGGCTGGTGTCCGTGGAGTTGATGGTTGGGTCCCGGTCTGCAGATTCCACCTTGTGCATTTATGGCCAAGCAGGTCGTACAGGTTTTGTGGACCGTTTTAATCACCCTGAATAGAGA…
LNAC01000161.1	3405914	1224	sp|P03360.2|POL_AVIRE	sp|P03360.2|POL_AVIRE RecName: Full=Gag-Pol polyprotein; Contains: RecName: Full=Protease; Contains: RecName: Full=Reverse transcriptase/ribonuclease H; Short=RT; Contains: RecName: Full=Integrase; Short=IN	2.8e-50	26.8	TTCACTGGTGGGGCTTCTCATCCAGGTGATGGGCTCTTTTACTCTGGAGTGGCAGACCCAGGGGGTGACACCAGAGACCTTAAGGGCAGTAGGGGTGGTTAGAACAACAGAGTGAGGCCCTGTCCACTGTGGTTTAAGGGGGTCCCTTTTCCAATTTTTGACCCAGACTGAGTCTCCTGCTTAGAAGGAGTGCACCAGGGACCCTAAGGAGATTGAGGCCTTCTTAATGGTGTACCTTTGTAATTTATTTAGGGTGGCCCCCAGGGCCTGAAGGTGTCTTTCTATTTTTTTTTTTTATCCCCAATCTGATGTAAGTTTCCTGGAAGGCTCCCCAGGCACAGGCAAGGCCATCCATACACTAATTTGAAAGGGGAGTAGCCTAGCCTCCCGGATGTGCAG…
LNAC01000162.1	3397865	244	sp|P56260.1|QIN_AVIS3	sp|P56260.1|QIN_AVIS3 RecName: Full=Transforming protein Qin; AltName: Full=Oncogene Qin	1.8e-137	98.4	GGGGAAAAAGTAACTGGTCTGGCCCGCAAGCAGGTTGACCGAGCAAGGGTTGAGGGAGTAGGTCCCGGAGCAGGGCACCGACAGGCCGCAGGGCACCGAGGCGGCGAGCGCGGCGGCCGTGAGGTGGTGCGTGGCGTACGGGATCTCCCCGTTGACCAGCCGGTCCACGCTCAGGCCGTTGGCCGTGGAAAAGGAGTGGTTGTTGCCCAGCGAGTTCTGAGTCAACACGGAGCTGTAGGGCATGGGGTGGCTGGGGTAGGCCGACGTGGTGCCGTTGTAACTCAAAGTGCTGCTGGCGCGGGGGTGGTGCAGGGACAGGAAGGGCGACATGGGCCAGTAGAGGGAGCCGGCGCGGTCCATGAAGGTGAGGCCGGTGGAGGTGAGGCGCGCCCCGCGCTT…
LNAC01000164.1	3376958	197	sp|P03337.2|GAG_FSVGA	sp|P03337.2|GAG_FSVGA RecName: Full=Gag polyprotein; AltName: Full=Core polyprotein; Contains: RecName: Full=Matrix protein p15; Short=MA; Contains: RecName: Full=RNA-binding phosphoprotein p12; AltName: Full=pp12; Contains: RecName: Full=Capsid protein p30; Short=CA	1.9e-62	67	ATAGATCTCCTGACAGAGGAACCCCCCCCTTACCAGCCTCAGATCCGCCAAGACCCCGACCTTCCGCCGTCGCCTGAAGACCCACCCACAGATTCTCCTACGGTCTCTCCTATCGCGGGGCGGGTAAGGGGCCGTCAGAGACCGGAGCAGAAGGAGACATCCCGACTACTGCCCCTCCGTCAAGGCAGAGAGCCCGGAAGTCTCCAGTATTGGCCTTTCTCTGCCTCTGATCTTTACAACTGGAAGTCTCATAATCCTTCTTTCTCCCAGGACCCAGTCGCCCTGACTGCGCTTATCGAGTCTATTCTAGTGACCCACCAGCCCACTTGGGATGATTGCCAGCAACTCCTCCAGGCCCTCCTTACTACTGAAGAAAGACAGAAAGTCTTCCTTGAGGCT…
LNAC01000168.1	3323979	193	YP_009665180.1	YP_009665180.1 pol polyprotein, partial [Walleye epidermal hyperplasia virus 2]	1.5e-19	35.8	GGCCTCGTTATCTCCTGCACTAGTCCCTGCGTTTCCCCCGGTATACCTACCAGAAAACTCAGTGGCGGAACATGGAGGTTTGTCCAGGACCTCTGAGCAATAAATAAGATCGTTATCTCTTGGCACCCTTTTGTTCCCAACCTCCATACTCTGCGGACATCCATTTGCATTGAAAGTAAATGTTTCACTGTAGTTGACCTGTGCCTTGCCTTTTTCAGTATTCCAGTTGATCAAGATAGTCAATATCTCTTTGCTTTCACTTGGGAGGAAAGGAAATACACCTGGATACTAATGCCCCAGGGTTTCACAAACCTTAAAAGCTGACTTGAATGATACATGGTTTTCTGCAGTCTTGGAGTTAACAGTACACAGATGATTTGCTCCCCTGCCCCCACCCCC…
LNAC01000174.1	3244187	1101	sp|P31623.2|POL_JSRV	sp|P31623.2|POL_JSRV RecName: Full=Gag-Pro-Pol polyprotein; Contains: RecName: Full=Matrix protein p10; Contains: RecName: Full=Phosphorylated protein; Contains: RecName: Full=p12; Contains: RecName: Full=Capsid protein p27; Contains: RecName: Full=Nucleocapsid protein-dUTPase; Short=NC-dUTPase; Contains: RecName: Full=Protease 17 kDa; Contains: RecName: Full=Protease 13 kDa; Contains: RecName: F…	3.5e-74	27.1	ATCTCCCCCTTGTTGTTTGTGTATCACGCGTTTAAGGGTAGAATGTGCTCTCTCCATAACAGCCTGGCCTTGGGGGTTGTATGGGATTCCAGTAATATATTTAATGCCCCAGGGCATACAGAAGTTAGCAAAGGATTGACTAATATAGGCTGGTCCATTATCTGTTTTTATAGTGGCAGGAATGCCTAGAATGGAAAAGGTCTGTAGTAACTGTTTAATGACGTGCTTTGTGGTTTCCTCGGCTAAGGCTGAGACTGTAATATAATTGGAAAAGGTATCAATAGTGACATGAACATTGCATAACTGGCCAAGGAGGGGATATGGGTCCCACCCCTTTGTCAGATTTCATTAGGAGTGAGCCCACGGGGGTTAACTCCGGTAGGAGGCGGGGAGGTACTT…
LNAC01000176.1	3230073	338	NP_056883.1	NP_056883.1 gPr73 [Mouse mammary tumor virus]	6.8e-46	37	ATCTCCCCCTTTTTTGTTTTTGGCTTGAAATTCAAATGTTTTTAACTCTATCTGAAGGTTATGTAGTCCCATTCTTAGTATACAAAAGAGGAATGGTAACAGAAAAATCACGGCAATTATTATGAGGCCAGTGATAGCGAAGTTCATTATAGCTGGAAACCTGGACATGTGGCTAGTATATGTTTTAAGGGATGCCAGTAAAGAGCCTGCTACCTCAGCAGCCTCAGGGGGTGAGATACAGGAATTACTAAGGCCTTTAAGTTGTTGTTGTAGAGCAAATATATCTAAAGACATATTAGTTGTATCCCACATTCCAAGCAAATGAGATTTAACCTTAGACCATGGGGTATCTGAATGGTTATAACTGGCTGGAGTTACACAAATCCATTTATACCTAGC…
LNAC01000179.1	3210928	95	NP_598374.1	NP_598374.1 ubiquitin-like protein [Murine osteosarcoma virus]	6.2e-23	69.5	TTTTTTCTCCTGCTGGGCCACCTCGGGAGTCTGCCCTCCAGCTTGGCCAGCATGGGCCAAAAAACCATGGACTTTACCTCCAAGCGTGTGACCAGCTACCTCCAGGGTGGTCAGAGCCTCCATTCCACGCTGACCTAGGGTAGCCTCAGCCTCGAGGGGTGTGCCCACCAGGAGCACCTCTTGAGCTTCTGGAGCAGTCTCCTCCAGTGAGGCTATATGAGCCTTGATCTGGGGGTCCTGGCTGGTCACCTCGAGGGTGTGTAGCTGCTGGGCATGGAC
LNAC01000180.1	6490584	1207	YP_009109689.1	YP_009109689.1 gag-pol precursor polyprotein [Baboon endogenous virus strain M7]	7.4e-108	30.1	GGGAGGCCATCCATACACTAATTCAAAAGGGGAATAAACTAGCGTCCCAGGCATGCAGCAGGCATGCAGGAAAGCCAGGGGTAGCAGATCTGGCCATGGGAGGTTAGTCTTCTGACAAAACTTTGCTAAGGTTTCCTCAAGGGGGCCATTTATTTGCTCTACTTTCCCTTAGCTTTGGGGCCAGTAGGCAGTGTGGAGTCTCCAGGTGATGTTGAGAGGCTTGGTCAAGACCTGTACAATGTCTGCTACAAATGTGGGCCCATTGTCACAATGGATTGTTAATGGCAGGCCGAACCGGGGCACGATCTCCTGCAAGAGGACTTTGGCTACTACCCAGCTTTGCTCCATCCTGGTTGGGAAGGCCTTGACCCATTCAGAGAATAGGCACATTATCACTAG…
LNAC01000185.1	3693041	61	sp|P00527.2|YES_AVISY	sp|P00527.2|YES_AVISY RecName: Full=Tyrosine-protein kinase transforming protein Yes	8.7e-29	96.7	TGGCTCTGTAGCAGTGAAGTAGTCTTCCAAGAAGGACTGAATATATTCAAATGTTGGTCTTTCATCAGGGTCCTTCTTCCAGCAAAGATTCATCAATTCATGTAGGGATTCTGGGCAGCCCTGAGGGCAAGGCATCCTGTATCCTCGTTCCACCTGTTCTAGCACTTCACGGTTCACCATACC
LNAC01000185.1	3693041	53	sp|P00527.2|YES_AVISY	sp|P00527.2|YES_AVISY RecName: Full=Tyrosine-protein kinase transforming protein Yes	7.6e-25	100	ACCCATCCATACTTCACCAAAACATCCTTGTCCTAATTTAACCTCTAGTCGCAAAGATTCTCGAGGAATTTCCCAAGCATCTTTTGCTAGACCTTGAGTCTGGGGTTTCACAGTTGGACACACGGTTGTTAACTTATGGCATAAACCATCAGCATGTTC
LNAC01000185.1	3693041	64	sp|P00527.2|YES_AVISY	sp|P00527.2|YES_AVISY RecName: Full=Tyrosine-protein kinase transforming protein Yes	7.6e-25	93.8	ACCTTTTGACATGAACTCAGTGACAATGTAAATTGGCTCTTCAGAAACAACAGCATATAGTGGAACAAGTTTATCATGTCTTAATTTTTTCATTATCTGAGCCTCCTGAAGAAAAGCTTCTGGCATCATTGTACCTGGTTTTAGTGTTTTAATTGCTACTTTCGTGGTTCCATTCCATGTTCCTAGAGAAAC
LNAC01000185.1	3693041	53	sp|P00527.2|YES_AVISY	sp|P00527.2|YES_AVISY RecName: Full=Tyrosine-protein kinase transforming protein Yes	3e-21	96.2	ACCTTGTCTTGCTGTATATTCATTGTCTTCAATTAACCTTGCTAAACCAAAATCTGCTATTTTGCACACAAGATTTTCTCCTACAAGAATATTAGCAGCCCGAAGATCTCGGTGAATATAATTCATTCTTTCAATATAAGCCATACCATCAGCAATCTT
LNAC01000185.1	3693041	48	sp|P00527.2|YES_AVISY	sp|P00527.2|YES_AVISY RecName: Full=Tyrosine-protein kinase transforming protein Yes	2.1e-19	95.8	GTGTTTTACCAACTTCTGCAGAGTATCAAATTGTGCTCTGGTTGTGATATAGTATCCACCGTTGTCAAGTTTCCTAATTTTATAGTGTTTCACATTGTCACCTCTTACCTCATCCCAATCACGGATAGAAAGAGAATAAGCACC
LNAC01000185.1	3693041	45	sp|P00527.2|YES_AVISY	sp|P00527.2|YES_AVISY RecName: Full=Tyrosine-protein kinase transforming protein Yes	9e-18	97.8	ACCTGGATATGGCACTCTGCCCTTTGTTACCAGCTCTGTCTGTAGAATTCCAAATGACCAGACATCAGACTTTATTGTAAATCGACCATATAGTGCAGCCTCAGGAGCTGTCCATTTGATTGGAAACTTTGCACC
LNAC01000185.1	3693041	81	sp|P00527.2|YES_AVISY	sp|P00527.2|YES_AVISY RecName: Full=Tyrosine-protein kinase transforming protein Yes	2.7e-14	63	ACCTGTTAAACCAGCAGGATATGAACTTGGCACCACTGAGAATGAAGAAGATGCTCCTCCAAAAGGTGTCACCCCTGAGGATCCTCCAAATGGTGTCATGGAAAGATTGCTAAAATTAACAGATGCTCCCTTTGTTGAAGATGATGGTGCCACTGCAGTGTGTTCTGCTCCATAATGGCTGACACTTGTACTGACAGGTTCTGGAGTGTTTTCGGTTCTATATTTAATGGTTGGACTTTTGTT
LNAC01000186.1	3077380	394	YP_443922.1	YP_443922.1 polyprotein [Atlantic salmon swim bladder sarcoma virus]	8e-20	26.6	TATCCATTAAAGCCTGAGGCCATGCAAGGCCTCACCGCAATGATAAAAGGCCTAATCATTCCTTGGACCAGCCCTTGTAACACGTCAATCTCGCCAGTCTGAAACCCTAATGGATGGAGATGGTGATTTGTCCAGGACTTGATAGCCATTAACAAGGAGATTATTGCCAGTTTTCTAGTTGTCTCAAAACCCAATGTCCTTCTGTTACGAGTTCTAGCAGACTCAAGTGGCTCACTCCTGTAGACCTTGGTTCAGCTTTTTTTCAGCATCCCTCAAGACCCCAACAGCCCATATCTGTTTGCCTTTACTTGGAACAATCAACAATAGGCCTGGACCATCATGCCTCAAGGGTTCAGTGAGGCCCCGACTTATTTCTCCACAGTAGGTCACCAGGATTTT…
LNAC01000194.1	4338906	163	sp|P00527.2|YES_AVISY	sp|P00527.2|YES_AVISY RecName: Full=Tyrosine-protein kinase transforming protein Yes	6.4e-23	41.1	CACATCTTGGTTGCTCATGTCCCAGTAGGGTCGCTCCCCGTAGCTCATGACCTCCCACATGACGATTCCATAGCTCCAGACGTCACTAGCAGAGGTGAACTTCCGATAGGCTATGGCCTCTGGGGCAGTCCAGCGGATGGGGATCTTCCCGCCCTGGTGGGGGGGGCACACGCCCTTCACCCTGTGACTCGGGGCTGGTCCCCAGCCCCAAGCCCCTGCCTGGCTGGCCCCGCCCCCGGTCTCCCTCCCAGTTGCTTCCTGTACCAGGGAGCTGGTGTAGGTAGGATCGGAGGGATCATCCTCCAGGAAGCGGGAGAGGCCGAAGTCTGAGACTTTGCAGACCAGGTTGCTGTTGACAAGAATGTTGCGGGCGGCCAGGTCTCGGTGCACGTAGTTCAT…
LNAC01000195.1	3143049	98	sp|P56260.1|QIN_AVIS3	sp|P56260.1|QIN_AVIS3 RecName: Full=Transforming protein Qin; AltName: Full=Oncogene Qin	8.5e-25	57.1	CACGCTAAGCCGCCCTACTCGTACATCTCGCTCATCACCATGGCCATCCAGCAGGCGCCCAGCAAGATGCTCACGCTAAGCGAGATCTACCAGTGGATCATGGACCTCTTCCCCTATTACCGGCAGAATCAGCAACGCTGGCAGAACTCCATCCGGCACTCGCTGTCCTTCAACGACTGCTTCGTCAAAGTGGCGCGCTCCCCGGACAAGCCGGGCAAGGGCTCCTACTGGACGCTGCACCCGGACTCCGGCAACATGTTTGAGAACGGTTGTTACTTGCGCCGCCAGAAGCGC
LNAC01000202.1	2985459	108	NP_040334.1	NP_040334.1 envelope protein [Friend murine leukemia virus]	7.2e-42	77.8	GGGGGGGTATGTGCAGCCCTCAAGGAGGAATGTTGTTTTTATGCTGATCAGACTGGGATAGTTAGAGAAACCATGGACAAACTCAGAGAAAGACTAGCCCAAAGAAAAAAAGATTTTGAATCCCAGCAGGGCTGGTTTGAAAGTTGGTTCAATTGATCACCCTGGTTCACCACGTTACTGTCCACCATTTTAGGGCCCCTTATTATACTACTACTAATTCTTTCATTCGGCCCTTGCATCTTAAATAAACTTGTGCAGTTCATGAAAGACCGCTTGTCAGTGATCCAGACAATGGTACTGACGCAGCAATATCAGCTAATTAAA
LNAC01000210.1	4681845	61	sp|P01117.1|RASK_MSVKI	sp|P01117.1|RASK_MSVKI RecName: Full=GTPase KRas; AltName: Full=Ki-Ras; AltName: Full=Transforming protein p21/K-Ras; Flags: Precursor	1.6e-27	98.4	CCTATAATGGTGAATATCTTCAAATGATTTAGTATTATTTATGGCAAATACACAAAGAAAGCCCTCCCCAGTTCTCATGTACTGGTCCCTCATTGCACTGTACTCCTCTTGACCTGCTGTGTCGAGAATATCCAAGAGACAGGTTTCTCCATCAATTACTACTTGTTTCCTGTAGGAATCCTG
LNAC01000210.1	4681845	54	sp|P01117.1|RASK_MSVKI	sp|P01117.1|RASK_MSVKI RecName: Full=GTPase KRas; AltName: Full=Ki-Ras; AltName: Full=Transforming protein p21/K-Ras; Flags: Precursor	2.9e-21	96.3	CTGTCTTGTCTTTGCTGATGTTTCAATAAAAGGAATTCCATAACTTCTTGCTAAGTCCTGAGCCTGTTTTGTGTCTACTGTTCTAGAAGGCAAATCACATTTATTTCCTACTAGGACCATAGGTACATCTTCAGAGTCTTTAACTCTTTTTATCTGTTCTCT
LNAC01000212.1	2881378	764	sp|P03356.3|POL_MLVAV	sp|P03356.3|POL_MLVAV RecName: Full=Gag-Pol polyprotein; Contains: RecName: Full=Matrix protein p15; Short=MA; Contains: RecName: Full=RNA-binding phosphoprotein p12; AltName: Full=pp12; Contains: RecName: Full=Capsid protein p30; Short=CA; Contains: RecName: Full=Nucleocapsid protein p10-Pol; Short=NC-pol; Contains: RecName: Full=Protease; Contains: RecName: Full=Reverse transcriptase/ribonuclea…	8.2e-83	34.9	CTTACTGGCTGCGGTCTTGGCGGCCTCACCTGCCAGACGGTTTTCTTGTGCTGTGGGGCCGTCTCCTTTCTGGTGTCCCTTACTGTGCAGGATTGCTACTTCTCTCGGAAGCCAGATGGTTTCGAGGAGTTTTAGTATCTCTTCCTTGTTTTTGATAGCTTTTCCTGTGGCGGTAAGGAGGCCCCTTTCCTTGGAGATGGCCCCCAGGTATACGCATGGTAGTAAAAGCACATTGAGAGTCAGAGTAACGTTGACTTGCTTGCCTTCATCGAGGGCTCGGACTAAGGCGTATAGTTCTCCCTGTTGTGCTGACCATCCAGCGGGTAATGCCTTAGCTTCGAGGACTTCGGTGGTCGTGGTCACTGCATAACCCACTTTCCGGGCACCCTCTTGTAGGTA…
LNAC01000213.1	5143652	105	sp|P10447.1|ABL_FSVHY	sp|P10447.1|ABL_FSVHY RecName: Full=Tyrosine-protein kinase transforming protein Abl; AltName: Full=V-abl	1.4e-45	84.8	TACCTTGCCATCTGTGGTCGTATTGATCCTGTAGTGATACACTCGCCCCTCGTACCTGAGCGAGATAGACAGCTGCCCGGGGCTGCTCTCACTTTCTCGCACCAGGAAACTGCCATTGATTAGACTGCTGAGTAGATACTCTGCTGCACTGCGTGACACAGGTCCATGGTACCAGGAATGTTTTTCCAAGCTGTTCACTGGAGTGATGTAGTTGCTCGGCACCCAACCTTGTCCATTCTTGGAGCGAACTTCACTCCACTCACCATTCTGGTTATAACCAAGGACTCGAAGCTTTTCACCTAGCCATAAATTCAT
LNAC01000213.1	5143652	92	sp|P10447.1|ABL_FSVHY	sp|P10447.1|ABL_FSVHY RecName: Full=Tyrosine-protein kinase transforming protein Abl; AltName: Full=V-abl	2.8e-41	89.1	CTTCAATGTCTTCACAGCAACCGTAAGGCTGTATTTCTTCCAGACGCCAACATAAACTTCTCCATACTGACCACCCCCAAGCTTGTGCTTCATGGTAATATCCGTTCGTTCCATTTCCCATTTGTCATGGATGGGGGACACACCATAGACTGTGGGCTTATTACACTTGGGCGCTGGATAGTGTAACGTTGTCACCAGCCCATCAGCCACCGTGGAGTGATGGTGCACGAGCTCCGCCAGGGTGCTAAAGCGGCTCTCGGCAGTGACATACACCTG
LNAC01000213.1	5143652	66	sp|P10447.1|ABL_FSVHY	sp|P10447.1|ABL_FSVHY RecName: Full=Tyrosine-protein kinase transforming protein Abl; AltName: Full=V-abl	4.6e-28	90.9	CCAGACATCAGATTTAATTGAGAAGGTATTGTAGGCAAGACTCTCTGGTGCTGTCCATTTAATAGGAAATTTGGCTCCGGCATGAGCAGTATAGGTGTCTCCAGTCATCAATCTACTTAAGCCAAAGTCAGCCACTTTCACCACATGGTTTTCTCCTACTAGGCAGTTACGGGCTGCAAGATCTCTGTGGAAAAGAGA
LNAC01000213.1	5143652	69	sp|P10447.1|ABL_FSVHY	sp|P10447.1|ABL_FSVHY RecName: Full=Tyrosine-protein kinase transforming protein Abl; AltName: Full=V-abl	3.1e-24	81.2	CCTATGGATGAAATTCTTCTTCTCTAGATACTCCATTGCAGAAGAGATCTGAGTGGCCATGTACAGCAGGACCACTGCAGTCACCTCTTCTCGGCTGCATTCTCGGAGATAATCAAGCAAGTTGCCATATGGCATGTACTCAGTCACGATGTAAAATGGTGGCTCCAAAGTACACACACCTGACAGTTGAAGAACAGAGCTTGTTTT
LNAC01000213.1	5143652	52	sp|P10447.1|ABL_FSVHY	sp|P10447.1|ABL_FSVHY RecName: Full=Tyrosine-protein kinase transforming protein Abl; AltName: Full=V-abl	1.2e-20	92.3	ACATGCTCTCATAAGTTCATAAACCTTAGGGGGGCATCCTTCAGGCTGTTCCATTCGATATCCTTTTTCCAGTAGATCATACACCTGCGACAGGTCAATGCCTGGATACGGTGACATTCCATATGTAGCAATTTCCCACAATAGTACCCCGAAAGC
LNAC01000215.1	2856015	190	sp|P03360.2|POL_AVIRE	sp|P03360.2|POL_AVIRE RecName: Full=Gag-Pol polyprotein; Contains: RecName: Full=Protease; Contains: RecName: Full=Reverse transcriptase/ribonuclease H; Short=RT; Contains: RecName: Full=Integrase; Short=IN	2.1e-38	46.3	CTCCACAGGACTATTGAAAATGTACATCGAGCCTGTAAAACTTGTTCTGCGGTTAATGTCCAAGGCAGGATCCGCAGGCCAGGGCCTAACCACCAACTCTGCGGCCACCAGCCAGGCGAAGACTGGCAACTTGACTTCACCCATATGCCCCAACACAAGACCTCCCGGTACTAACTAACTTTAGTGGACACCTTTACAGGTTGGATTGAAACTTATCCCACTACCAGGAAAACAGCGGACGTGGTGGCTGCTACACTCATTCAGCACATCATTCTGAGATTCGGCCTCCCTCGGACCCTGCAGTCAGACAACGGGCCGGCCTTCATCTCCAGCATCACACAACAGGTCTCCAAAAGCCTCAATATAACCTCATATAACCACATCCCTTACCACCCCCAA…
LNAC01000226.1	2759077	62	sp|P00534.2|ERBB_ALV	sp|P00534.2|ERBB_ALV RecName: Full=Tyrosine-protein kinase transforming protein erbB	3.5e-22	75.8	GAAGCTTTGATCATGGCAAGTATGGATCATCCACACTTAGTCCGGTTGTTGGGTGTGTGTCTGAGCCCAACCATTCAGCTGGTTACACAGCTTATGCCCCATGGCTGCCTGCTGGATTATGTCCATGAACACAAGGATAACATTGGATCCCAGCTGCTGCTTAACTGGTGTGTCCAGATAGCTAAG
LNAC01000226.1	2759077	65	sp|P00534.2|ERBB_ALV	sp|P00534.2|ERBB_ALV RecName: Full=Tyrosine-protein kinase transforming protein erbB	1.1e-17	69.2	ATTATGTTGTTAATATACTTATGTAAATATTTGATCTCTAATTTAGGAGTCACTATATGGGAACTGATGACCTTTGGAGGAAAACCCTATGATGGAATTCCAACCCGAGAAATCCCAGATTTATTAGAGAAAGGAGAACGTTTGCCCCAGCCTCCAATCTGCACTATTGACGTTTACATGGTCATGGTCAAATGT
LNAC01000228.1	2737486	959	sp|P31792.1|POL_FENV1	sp|P31792.1|POL_FENV1 RecName: Full=Pol polyprotein; Contains: RecName: Full=Reverse transcriptase/ribonuclease H; Short=RT; Contains: RecName: Full=Integrase; Short=IN	1.7e-77	29	ATCTCTCACAACAAAATCTGTTACTTCTATGGCTGTTTCAGTTTTATGTGGAAAGGCCTTGATCCATCTGGTGAAGGTATCAACAAACACTAATAGAAACTTACAGCTTTTGCAAGGTGGCATTTGTGTGAAATCAAGTTGCCAAGTCCTCTCCTGGATAGATCCTCACCTTTGGACTGGTTTTAAAAGAGGAGGAAAGCAAGGCACGCCTTCTGGATTTATTGGGCACAGACAATACAGCATCGACAGGCCTAGCTTATTGTGGCTGTTAAATATATTCCATCAAATATATTTTTAATGAAATGTTTTAAACTGTCTTTGCCCAAATGAGTAGCCTGGTGTGGACCCTGTATTACCGTCCATTGACCTTTGTTGGGTAAAAAGATTTTTCCCTCATTG…
LNAC01000230.1	2714653	1766	sp|P03356.3|POL_MLVAV	sp|P03356.3|POL_MLVAV RecName: Full=Gag-Pol polyprotein; Contains: RecName: Full=Matrix protein p15; Short=MA; Contains: RecName: Full=RNA-binding phosphoprotein p12; AltName: Full=pp12; Contains: RecName: Full=Capsid protein p30; Short=CA; Contains: RecName: Full=Nucleocapsid protein p10-Pol; Short=NC-pol; Contains: RecName: Full=Protease; Contains: RecName: Full=Reverse transcriptase/ribonuclea…	0	69.5	GCGCATGAGTCTTATCTTTAGCGGATTTGAAGATCGTCGGATGGTCCATTCCGAGTCCCGAAGGGGTTCGGTCTGTTTTTCTGGGTGCGCGGCCTTTACGTGGGAGGCGTGGATCCAGGCGGCGATTCCGTCCACTTTAAGGGCAGTAGGCGTGGTTAGGAGAACAGTATATGGCCCTTTCCAACGAGGTTCCAGAGTGGTAGCCCGATGTCTGCGAACCCAAACAGAGTCCCCAATCTTAAATCGATGTGGGTGTTGGGGGAGGTTTAACTTGTCCTGATAGGCAGCTGCCAGGGGTTTCCAGATCTCCTGCTGGACCAACTGGAGAGCCTGTAAGTGGGCCTGTAGGGAAGGGGTAGGGGCATGGGCAGAAATGTCGGGAGCAAAGAAAGTTGCAGC…
LNAC01000231.1	2705376	141	sp|P03360.2|POL_AVIRE	sp|P03360.2|POL_AVIRE RecName: Full=Gag-Pol polyprotein; Contains: RecName: Full=Protease; Contains: RecName: Full=Reverse transcriptase/ribonuclease H; Short=RT; Contains: RecName: Full=Integrase; Short=IN	1.7e-21	49.6	GGAGCAACACCCTTTGAAGATTTAGAAGTAGATTTCACTGAGATGACCCCTCACCGAGATATCAAATATCTCTTGGTCCTAGTCTGCACCTTCTCGGTGGGTTGAAACATTTCCTACATGAACTGAAAAGGCCAAAGAGGTCACCAAAATACTACTCCGGGAATTGGATATGGGTTCCCACTCACCATTCACAGCGACAATGGTCCAACTTTCATCTCAGAGGTCCTACAAGGACTGACTTCAGCTCTCAACATCTCTTGGAAACTCCACACAGTCTACTGACCTCAGAGTTCAGGGAAAGTGGAGCACCTGAACTGTACCCTCAAGGAAACCCTATCCAAGTTACATACTGAGCCCTCCCTGGGGTGCACAGATTTACTCCCCGTAGCACTTCTCCAT…
LNAC01000234.1	2699572	836	NP_045937.2	NP_045937.2 Pr gag-pro-pol [Walleye dermal sarcoma virus]	1e-39	24.9	GCTAAAAAGGGACACAAAGTCTCTGAGGAAAAATTACAATTATCTATAGATACTGTCCATTACCTAGGTCATGATCTAAACGCTGAAGGAATTCAGCTATCTCCAAAAAGAATTAAGCTAATCCAGGAATTTCCTAGACCCACAACTAAGTGAGAGTTTCTTGGATTTCTAGGCTTGTCTGGTTATTGCAGGCTCTGGGTTCCTAATTTTTCTCTATTAGCTTCCCCACTGTATGAACTTACTAAAATATTCGTCCCTGAACCCTTTCCTCGGGAAGACAAATATGCGTAGGATTTTAGGAGACTAAAACAAACACTGCAAAGAACCACCAGCCTCAGGGCCACCTAACTATTCAAAACCTTTCCCTTATTTGTACATGAAAGGATAATCAAACCCAGG…
LNAC01000235.1	3723350	95	NP_598374.1	NP_598374.1 ubiquitin-like protein [Murine osteosarcoma virus]	1e-21	66.3	AATCGGGTTGAGCTCCCTGCAGTCCTGCCCCTAGAGGCTGAGACTACCCTCGGTCAGTGTGAAGTGGAGGCTCTGACCACCCTGGAAGTAGCCACCCCCATGCTTGGAGGCAAAGTCCACGGTTCCTTGGCCCTCACTGGGAAAGGAAGAGGGTAGACTCCCAAGGTGGTCGAGCAGCAGAGAAAGAAGACAGGCCCAGCGAAGCAGCAGATGCAGTACAACTGGAACTTTGTCAATGTTGTGCCCACCTATGGCAAAATGAAGGTCCCCGATGCCAAC
LNAC01000236.1	3250300	287	sp|P00534.2|ERBB_ALV	sp|P00534.2|ERBB_ALV RecName: Full=Tyrosine-protein kinase transforming protein erbB	3.7e-23	28.9	AGGGTGAAGAAGAGAAAGACTTTTAGGGAAAGGGCTGTCCCGGGGAGAATGACCTTAGGCTGACTCCTGCCCAAAACTTCCCAGGGAGTATGGATACCTGAGGGTGAATCAATCAAGATTCCAGTCTGCATCAAAGTCATTGAGGACAAGAGTGGACGGCAGAGTTTTCAAGATGTGACAGATGTAAGTGAGGGAAGGGTATTGTGTATGCCACTGGGAGAGAGGTCACTGTTCGATACCATCTTGTAGAAGCATGCTCCTGTGTTAGCAGATACTGTTAGCCATACTGATGTCCTTGAATGTTGGGGGAGGCCTGGTCTGGGTGGATGTGGACCTTTTTGATCCCTGGGTAACCCCTCCTGTGTCTCGTAGCATATGCTGGCCATTGGCAGCCTAGAC…
LNAC01000238.1	2643551	445	sp|P03359.2|POL_WMSV	sp|P03359.2|POL_WMSV RecName: Full=Gag-Pol polyprotein; Contains: RecName: Full=Matrix protein p15; Short=MA; Contains: RecName: Full=RNA-binding phosphoprotein p12; AltName: Full=pp12; Contains: RecName: Full=Capsid protein p30; Short=CA; Contains: RecName: Full=Nucleocapsid protein p10-Pol; Short=NC-pol; Contains: RecName: Full=Protease; Short=PR; Contains: RecName: Full=Reverse transcriptase/r…	5.9e-112	56.6	ATGGGACAGACCCAGAGCACCCCTCTTTCTCTCTTCTTGGCTAATTTCAAGGATGTTTGGGCGAGGGGCAATAACCTGAGCCTGGACATCCGGAGATCTAGACTTATCACTTTCTGCCGCTCCGAGTGGCCAACCTTTGGGGTGGGATGGCCCACGGAAGACACCTTTTGCCTACCCATTATCCTCAAGGTCAAGACTCAGGTTCTCCTACCTGGAAAGGAGGGACATCCAGACCAAGCCCCCTACATATTGGTCTGGCAGGATTTAGTAGAAAATCCCCCTCCCTGGCTAGCCCCCTTCTTATCTGCGGGAGACTGCAAGGTTCTTGTAGCCCGCTCTACAGAACCTCTTAGACCTCGAAATCCGTCTGCACCCCCTCTGCCTGTCCTCCCTGATAGC…
LNAC01000238.1	2643551	297	sp|P03359.2|POL_WMSV	sp|P03359.2|POL_WMSV RecName: Full=Gag-Pol polyprotein; Contains: RecName: Full=Matrix protein p15; Short=MA; Contains: RecName: Full=RNA-binding phosphoprotein p12; AltName: Full=pp12; Contains: RecName: Full=Capsid protein p30; Short=CA; Contains: RecName: Full=Nucleocapsid protein p10-Pol; Short=NC-pol; Contains: RecName: Full=Protease; Short=PR; Contains: RecName: Full=Reverse transcriptase/r…	1.6e-69	48.5	GGGCAGACAGTCTTAGAGCGAATTCATCGCACGACTCACTTGGGTTCTAAAAGACTCCAGGACCTTATAAGGCAATCCAAGTTACCAAAAAGACAGAAAAGATTGCCTCAAGCTGTACAGCCTGCCGCTTCCAGAACACTCACCCACATCCCGCGGTGGCCGGATCCCGAGAAAGGGGAACCCTGCCGGGAGCCTACTGGGAAATAGACTTTACAGAGGTAAAGCCTGGAAAAATATGGCTATAAGTATTTACTGGTATTTGTAGATACCTTTTCAGGATGGACTGAGGCTTTCCCGACCAAGCACGAAACAGCACAGGTCGTAGCAAAGGAACTACTCGAAGACATCCTGCCCAGGTATGGCTTTCCTGTTGTGATAGGATCAGATAACGGGCCAGCC…
LNAC01000238.1	2643551	97	sp|P03359.2|POL_WMSV	sp|P03359.2|POL_WMSV RecName: Full=Gag-Pol polyprotein; Contains: RecName: Full=Matrix protein p15; Short=MA; Contains: RecName: Full=RNA-binding phosphoprotein p12; AltName: Full=pp12; Contains: RecName: Full=Capsid protein p30; Short=CA; Contains: RecName: Full=Nucleocapsid protein p10-Pol; Short=NC-pol; Contains: RecName: Full=Protease; Short=PR; Contains: RecName: Full=Reverse transcriptase/r…	3.2e-17	49.5	TCCTATTGCCGGGAAAGAGGACATTGGGTATGCGGCTGTCCTAGAAAAGACCCCTCGCGAACTAGACCACAGCCATGGGAGCCAAGGCCCACTCCCATCCTATCCACATGGGACTCGGACTAGGGAGGACCGGGTTTGGCTCCCCTCCCTGAGCCCAGGGTAACCCTAAGAGTGGAGGGGAACCCCATACAGTTCTTGGTTGACACGGGAGCCCAACACTCAGTGTTAACTAAGCCGTATGGGACGATTTCGGAGAAATCCTCCTGGGTCCAGGGAGCCACTGGAACTAAA
LNAC01000242.1	2624774	152	YP_009109694.1	YP_009109694.1 reverse transcriptase [Baboon endogenous virus strain M7]	8.1e-21	38.2	AGGCTTTGTGGTATCTTGAACTTCCCCAAACCTAAACCTAAGTGCCAATTACAAGGTTTTCTCAGGGTAGGGGACCACAGTCAAAAACTGGACTCAAACTTCTTTCATATCGCCCAACCCCTGTATGTTTTACTTAAACACAACAAACCTGACCCTATTATTTGGGAAGATCAGGATGACATAGCCTTTGGGGCCTTAAAGAAAATCTTAAAAAAGCTTCCTTCCCTTGGACATCCTCATTATCAGCTCCTCTTTTTCCTTTTTGTATATGAGAAGGAAGGCAACACCCTTGGAGAACTCACCCAAAAATCAGGAAACTGTTATCGACCCACAGGATAGTATAGCCAACAACTGGACCCTGTGGCATGAGGATAGCCCCCTTGCCTCAGAGCCATTCCT…
LNAC01000243.1	2605609	50	YP_009509095.1	YP_009509095.1 v-kit protein (370 aa) (1242 is 3rd base in codon) [Feline sarcoma virus (STRAIN HARDY-ZUCKERMAN 4)]	1e-20	98	CGAAGACTCCTTTGAATGCAGAAGGTTCTTATAAAGTGCCACTTCGGCATGATCTTCCTGCTTTGAGCAAATAAATGAATCACGTTTTCTTCGCAAAAAATTCAAAAGATCACCATAGCAACAGTATTCAGTAATGACCAGGGTGGGCCC
LNAC01000251.1	2555745	337	YP_223871.1	YP_223871.1 protease/polymerase, partial [Reticuloendotheliosis virus]	3.9e-20	27.6	GGCAGTGTGGGATATCTGCAGTTTAGTGGGCCTCAGGGCCTGTGAGGTCCAGACATCGTGTGGTGGGGCTTGCTTTAGTTTGGAGATGTGTACCCATAGGTGGTGTCCCAGGAGTTTGGTGGCCGTGGGGGTTGTGAGGACAACTGTGTGGGGGCCAGTCCACCTGGGCTGCAGGGATTTTGGATGTAATTTCCTTAGGAGGACCTGGTCCCCTGGACTTAGGACCTGGGGGATGTCTCTGTTGGGGTTCCTGGGGGCAGGGATTGCTTCGTCGGCGTGTGCCTGTAAAAGAGCCTGTAGGAGAGTTAAGGCAGGTAGGATAAGAGAGGCGGAGGAGAAGCGGGGAGGTTGTGGTCAAGTAGGGAGGGCCTCCCATACAGGAGTTCGAAGGGGCTNAGC…
LNAC01000256.1	2477910	61	sp|P23175.1|RASH_MSVNS	sp|P23175.1|RASH_MSVNS RecName: Full=GTPase HRas; AltName: Full=Transforming protein p21/H-Ras; Flags: Precursor	3.9e-25	91.8	CAGGATTCTTACCGAAAACAGGTGGTTATAGACGGTGAAACCTGTCTGTTGGACATACTGGATACAGCTGGTCAAGAGGAGTACAGTGCCATGAGAGACCAATACATGAGGACAGGCGAAGGCTTCCTCTGTGTATTTGCCATCAATAATAGCAAATCATTTGCAGATATTAACCTCTACAGG
LNAC01000256.1	2477910	54	sp|P23175.1|RASH_MSVNS	sp|P23175.1|RASH_MSVNS RecName: Full=GTPase HRas; AltName: Full=Transforming protein p21/H-Ras; Flags: Precursor	1e-17	83.3	AGGGAGCAGATTAAGCGAGTAAAAGATTCAGATGATGTACCTATGGTGCTAGTAGGAAATAAGTGTGATTTGCCAACAAGGACAGTGGACACAAAACAAGCCCATGAACTGGCCAAGAGTTATGGGATTCCATTCATTGAAACCTCAGCCAAGACCAGACAG
LNAC01000261.1	2399926	273	sp|P17863.1|SKI_AVIES	sp|P17863.1|SKI_AVIES RecName: Full=Transforming protein Ski	4.7e-84	58.2	AAATTTCTCCTTCATTTCTTCTAAAATTATCTTCAGTTTCTTTTCTTCAGGTGTCCCTAAGTATTTCTGGTTCACATGAAGATAGCAATGCCATTTGGCTGACTCAAAGCCCCAGTGGCATGTCCTTTTGTCAGGTGATCTGTGAGAATGCATCACAAACGTCTGGGGCGCAAACATTCCACAGCACTCCAGACACTGAATACAGGGAGCATCAGGCTGAACATAAAACTGGGGTGCAAATAGACCCTGACATTTGCCCAAGCATTCATGTTCCACTTCAAAGGCACTGCCAGTTTCCTTTAACTGGGCCAATGAGTTTTTAGCAGGAAGTACACTACCATTTTGAGGAAAAGTGCGTGGCCGCAATAAAGCATTACATAGTCTTTGTGCATCAGTTAA…
LNAC01000262.1	2402502	91	sp|P03373.2|GAG_AVIER	sp|P03373.2|GAG_AVIER RecName: Full=Gag polyprotein; Contains: RecName: Full=Matrix protein p19; Contains: RecName: Full=p2A; Contains: RecName: Full=p2B; Contains: RecName: Full=p10; Contains: RecName: Full=V-erbA oncogene	7.4e-37	90.1	CTTACCTGAAGACATTAGCAAGACAGCCTGAAGGAGAGCTACTTCAGTGTCATCCAGGTTGAAAGAAGACAGTGACATGCCCAGGTCAAAGATGGCGTCCGACACCACCCCAAGACCCCCATTCTTCAGCTGGCCCCGCGTCACTGCCATTTCCCCATTCAAGGTTAAAGTCTCACTTTCTGGGTCATAACGCACAGCAGCACGAAGGGACATGATCTCCATACAGCAGCCTTTGAGGAGGATTATCTGGTCTTCACATGGCAGCTGAAAAAA
LNAC01000262.1	2402502	75	sp|P03373.2|GAG_AVIER	sp|P03373.2|GAG_AVIER RecName: Full=Gag polyprotein; Contains: RecName: Full=Matrix protein p19; Contains: RecName: Full=p2A; Contains: RecName: Full=p2B; Contains: RecName: Full=p10; Contains: RecName: Full=V-erbA oncogene	3.7e-28	80	GGGAAAGAGTTCCGTGGGGCATTCCACCTTCATGTGCAGGAAGCGGCTGGCATGGCAGGCTCCAATCATCCGCAGGTCTGTCACCTTCATCAGGAGTTTTGGCCAAAAGTGTGTCACATGATGTTTTCGGTAATTGATATAGTGTTCAAAGGCCAGCAGGAAACTATCTTGGTATTTTTCTATTCTTTCAACACAGGCAAGCCCTGGGCGGTCTGAGGAGAAGAG
LNAC01000262.1	2402502	96	sp|P03373.2|GAG_AVIER	sp|P03373.2|GAG_AVIER RecName: Full=Gag polyprotein; Contains: RecName: Full=Matrix protein p19; Contains: RecName: Full=p2A; Contains: RecName: Full=p2B; Contains: RecName: Full=p10; Contains: RecName: Full=V-erbA oncogene	5.7e-21	57.3	CACCAGGAATTTCCGTTTCTGCTTCCAGTGGCTGCCTTGGGCGTTGGTGGCCACGTGGGCTTCAGTGACAGTTTTGATGAGCTCCCACTCTTCGTCCGTGGGCTCTGGCTTGTGCCCGATGGATTTCTGCAGCTCTTCCCGCCGTCTCTTCTCCCGGTTCTCCTCAATCAGCTTCCTCTTTGCCAGCCTCTTGCTGTCATCCAATACCACTGGGAGGGGAAGAAAGATGAGACAAAACACGGGGACACTCACAGACACTTGGCAGACTGCACATGCGCCCTGGACCAC
LNAC01000262.1	2402502	48	sp|P03373.2|GAG_AVIER	sp|P03373.2|GAG_AVIER RecName: Full=Gag polyprotein; Contains: RecName: Full=Matrix protein p19; Contains: RecName: Full=p2A; Contains: RecName: Full=p2B; Contains: RecName: Full=p10; Contains: RecName: Full=V-erbA oncogene	1.9e-16	83.3	ATCTGTTGCCATGCCAACATAGATGCATTTTTTAAAGCGACATTCCTGGCACTGATTTCTGGTAACTTTGTCTATGACACATTTTCCTTCATATTTACAGGAATAGGATGGATGGAGATTTTTCTGAATGGTTCTTCTAAAGAA
LNAC01000263.1	2400831	558	sp|P0DOH0.1|GGAG_MLVF5	sp|P0DOH0.1|GGAG_MLVF5 RecName: Full=Glyco-Gag protein; AltName: Full=Gross cell surface antigen; AltName: Full=glycosylated Pr80 gag; Short=gPr80 Gag; Short=gag-gPr80	4.6e-140	55	CTGGGGGACGCCCCAGGGATCAGAGGGGCCCGTTTTTTCGGGGCCCCACAGGTATCCGAGGGATATATCCGTCTGTCCGTTCCAGAGGGCCCCTCGGCCTCCGGACGGAATCTGTCCACCGCAGGGAGATCTCGAGGCTCCTCTGGGCCGGTGGAAACCATTCTTTCGGTGATATACCGAAACCGCGCAGCGACTTTTTTGTTAATTGTTTTGTGTGTTCTACTCGTTGTCCTTGCTGTTTTCTTTGATTCTAAAATGGGGCAAACGCTAACAACTCCTTTAAGCCTCACTCTAGGTCACTGGAAAGATGTACAAACCCGAGCCAACAACCTATCGGTGGAAATCAGAAGAAGGAAATGGCAAACTCTCTGCACCTCCGAATGGCCCACTTTCAAAGTT…
LNAC01000266.1	2373595	385	NP_047255.1	NP_047255.1 Gag-Pro-Pol precursor polyprotein gPr80 [Feline leukemia virus]	3.7e-33	30.4	TTGGGGTCCAATCAATGTGCACACTGTACCCAGAAAGGTCACTGGAAACAGCACTGCCCACACTACTACCGGAACAGGAGGAAGGGCAAAGCAGAATCATTTCAGCTGTCCCTCACTGAAGATGAGATATGACAAGGCCATAAGGATCCCTGGTTGGCCCTGGACCATTAGATTCTCATTGCCCACAAGAAGCCCTGAGTAACCTCTGCTGTAGGAGGGAAGCCAGTTGAATTTTTACTTGATGCTGGAGTTGCTTTCTCTGTACACAATACCCAGAAGGGTAACTTTTCTAATAAAAATTGTAATATGAAACAAGTCTCGGGGAAAGGAGACACCAAAAGGTTTCTGGATCCTTTGACTTGTGAAATAGGATCAAAGCTCTTAAAACACTCTTTTTGA…
LNAC01000268.1	2786451	98	sp|P56260.1|QIN_AVIS3	sp|P56260.1|QIN_AVIS3 RecName: Full=Transforming protein Qin; AltName: Full=Oncogene Qin	1.5e-25	59.2	CACGCCAAGCCACCGTATTCCTACATCTCGCTCATCACCATGGCCATCCAGCAGGCGCCGGGCAAGATGCTGACGCTGAGCGAGATCTACCAGTGGATCATGGACCTCTTCCCCTACTACCGGGAGAACCAGCAGCGCTGGCAGAACAGCATCCGCCACTCCCTGTCCTTCAACGACTGCTTTGTCAAGGTGGCGCGCTCCCCAGACAAGCCGGGCAAGGGCTCCTACTGGGCCCTGCACCCCAGCTCAGGGAACATGTTTGAGAACGGCTGCTACCTGCGTCGCCAGAAGCGC
LNAC01000269.1	2353663	155	sp|P68272.1|MYC_FLV	sp|P68272.1|MYC_FLV RecName: Full=Viral myc transforming protein; Short=v-Myc	2e-26	52.9	GGCCCGGGAAGGGCCCCGTCGGGGGAGCTGATCCTCAAGCGCTGTGTGCCCATCCACCAGCAGCACAACTACGCCGCGCCCTCCCCCTACGTGGAGAGCGAGGACGTGCCGCCCCAGAAGAAGATCAAGAGCGAAGCCTCGCCCCGCCCCCTCAAGAGCGTCATCCCCCCAAAGGCCAAGAGCTTGAGTCCCCGCAACTCCGACTCGGAGGACAGCGAGCGCCGCCGGAACCACAACATCCTGGAACGCCAGCGCCGGAACGACCTGCGTTCCAGCTTCCTCACGCTCAGGGACCATGTGCCAGAGCTGGTGAAGAACGAGAAGGCCGCCAAGGTGGTCATTTTGAAAAAGGCCACCGAGTACGTCCACTCCCTCCAGGCCGAGGAGCATCAGCTTTTG…
LNAC01000275.1	2349876	437	YP_009109694.1	YP_009109694.1 reverse transcriptase [Baboon endogenous virus strain M7]	9.7e-66	37.3	ATCTGGATTTTCAATAGGGGTATCTTTTAAGTCTGCTCTGCTAGAATAAACAAGATTGATAATTTCTGAGCAGTCATGTTCTAACATGGATGTATGACGGTCAGGTCCAGGCATGAGGGTAGTTGGGTTTAAAGTTTCACAGGCTTGAAGCATCATTTCAGGTGTGTCAAAAAGCATAGCCTAGTATTTAATAAGTTGGCTTCCCATGATCCACTGGTGGCCTTTGGTCTCTAGGGCACTTCGGTGATGTGCAGGCATCACTGCCAAAGATGGTCCCATAGTAAGTTTTGAAGCTTTTTTTTTTTTTGACCAGGAGGACTATGGAAGCCACCGCTCAAAACAATCTGGCCACTCTTGGGCTACATTATCAAGTAACTTTGAAAAATGGCCCACTGGTCT…
LNAC01000275.1	2349876	192	YP_009109694.1	YP_009109694.1 reverse transcriptase [Baboon endogenous virus strain M7]	3.7e-25	42.7	TGCTGCCTGCTTGGTGGTGCGGTCTGCCAAATTGTTTCCCTTAGATTCTAAGGTCATGCCCCTTTGATGTCCTCTGAGGTGAGTCCCAGGTACCTCCTGAATTTGGGTTTCAGCCTCAAGAAGAGCAGCAGCTTCAGGCCCATATTTGATTGGGGGCTTATGGCTTGATTGTAATCTCCTTTCTTTCCAAATTGCCCCATGGGCATGTGTCAGCAGGAAAGCGTATTTGGAGTCAGTATAAATATTAATTTTTAGGTCTTTTGTCAACTGAGGAGCAAGGGTAAGTGCTATTAATTCAGCCTTTTGAGCAGAAGTGTTTATTGGAAGTATTTATTGGAAGGGCTTTTGTCTCAATGGTCTTAAACTAACTATAGCATATCCGGCTTTTCTATCTCCTGT…
LNAC01000276.1	6400929	195	sp|P01117.1|RASK_MSVKI	sp|P01117.1|RASK_MSVKI RecName: Full=GTPase KRas; AltName: Full=Ki-Ras; AltName: Full=Transforming protein p21/K-Ras; Flags: Precursor	2.8e-27	38.5	CATGAGGACGCATTTGCCCTTGACGCGGTCTGTCCTCTTCTGTTTGCTGGAGCGCTTGCCGTCGACGTTGAGGCTCATGTTCCGGCGCGTCTCCAGCGTCAGCAGCTCCTGGAAGAGCTCCTTGACGTTGTAGTTCATCTTGGCCGACGTTTCCATGAAGGCGCACTTCCACTCCTGGGCCACGGCCTGGGCCTCGCGGGTGTCCACCTCCCGCTGCGTCTCGTCGCACTTGTTGCCCACCAGCATGACGGGGATGTCCTCGACGCTGCCCTTGATCTGCACGATGAGCTTGTAGATGGGTCCCAGCTCCTCCAGCGACTGCTTGCTGGTGATGGAGTAGACCAGGATGAAGGCGTGGCCCTTGGAGATGGACAGCCGCTGCATGGCGGGGAACTGGTG…
LNAC01000278.1	2289075	1517	YP_009109689.1	YP_009109689.1 gag-pol precursor polyprotein [Baboon endogenous virus strain M7]	1.9e-135	28.7	CGGCCTGATTGAGACTTCAACACAGAAGAAGGCTGGGATTCCATCAAATGCTACCAGGACTCTATCCTGTGGGGCCTCTGCCAAAGTGCCAAGAAGCCTACCAACATGTCAAAAACGGCTGATGTGACTCAAGACAGAGAAGAGACACCTGGTAATTACTATGAGCGGCTCTGAGAGGCTTTCCGCATATATACCCCGCTTGATCCAGAGGCACCAGAAAATCAACGGATGATAACTGGCCTTCGTGGCTCAATCAGCTCCGGATATTTGCCACAAACTCCAAAATCTGGAGGATTTCTCTGGGATGAACATCACCCAACTACTGGAAATAGTCAACAAGGTGTACCGCAACCGAGACACCACAGACAAGCAAGAGGCAGAAAAGAAGATGAAACAGAA…
LNAC01000278.1	2289075	1625	YP_009109689.1	YP_009109689.1 gag-pol precursor polyprotein [Baboon endogenous virus strain M7]	5.4e-53	24.3	GTACATATGACCCCAGGAAAGTTAAAAACCCTGTGTGAGCCAGAATGGCCCACTTTTGATGTTGGCTGACCCTCAGAAGGCACCTTAGACCTCCCCACCATCCGGCGAGTTTATCATGTTGTCATGGGAGACCCAGGACACCCAGGCCAATTTCTATATATTGACTTCTGGCTAGAAATAGCTAGGACCCTCCCCCCCTAGGGTGCAGTTCTGTGTAAATGGCAAGAGACAGTGCAGGATTTTCGTTGCATAACCGACTAAGAGTACTCAAAATAAGGCCATTCACCAAGGGGACCCAGACGATGAACTCCCACCACCCTATGGGCCTTCAGTCCTCCCTACTGCATATCCAGCACTCCCTACTGCACCTGAGGTGGGGCGCGGCACACCACCACCTTC…
LNAC01000282.1	2260394	438	sp|P26808.2|POL_MLVFP	sp|P26808.2|POL_MLVFP RecName: Full=Gag-Pol polyprotein; Contains: RecName: Full=Matrix protein p15; Contains: RecName: Full=RNA-binding phosphoprotein p12; AltName: Full=pp12; Contains: RecName: Full=Capsid protein p30; Contains: RecName: Full=Nucleocapsid protein p10-Pol; Short=NC-pol; Contains: RecName: Full=Protease; Contains: RecName: Full=Reverse transcriptase/ribonuclease H; Short=RT; Cont…	1.8e-85	43.2	GGTATTTTAAAGCCTTGTCAATCACCTTATAACACTCCAATTTTACCAGTAAAAAACCCAAATGGAGACTATCAGATGGTACAAGATTGAAGAGCTACAAATGAGGCAGTGGTGCCTATTCATCCCCTAGTGCCAAATCCATACACTATTCACTCCCAGGTCCCTGGTGATGCCACCTGATTTACAGTACTTGATTTCAAGGACGCCTTCATCTGCTTCCCTCTAAGTTAGGAAACACAGTCACTATTTGCTTTTGAATGGGTCTCACCTTCAAGCCCACTGGTTGGTCAAATAACCTGGACAGTCTTGCCACAGGGATTTAGAGACAGTCCTTACTTGTTTGGGGCTGCACTTATCAAAGACCTCCATGATATCTCCTTGCCTCAAGGGATTATAATT…
LNAC01000282.1	2260394	193	sp|P26808.2|POL_MLVFP	sp|P26808.2|POL_MLVFP RecName: Full=Gag-Pol polyprotein; Contains: RecName: Full=Matrix protein p15; Contains: RecName: Full=RNA-binding phosphoprotein p12; AltName: Full=pp12; Contains: RecName: Full=Capsid protein p30; Contains: RecName: Full=Nucleocapsid protein p10-Pol; Short=NC-pol; Contains: RecName: Full=Protease; Contains: RecName: Full=Reverse transcriptase/ribonuclease H; Short=RT; Cont…	1.6e-20	35.2	AAGACTATTGAGGCAAAAGCCCTTCTAATAAATACTTCTGCTCAAAAGGCTGAATTAATAGCACTTATCCGTGCTCTTCAATTGGTAAAAGGCTCAAAAATTAATATCTATACTGACTCCAAATATGCATTCCTGGTACTACACACCCATAGGGCAATTTGGAAAGAAAAGGGATTATAATCAAGCCACAACTCCCTAATCAAATATGGGCCTAAAATAATTAGTCTCCTTGAGTCAGTACACTTGCTTAAGGAGGTAGCTGTAATCAGAGGATATCAAAAGGACATGACTTTAGAATCTAAAGGAAATAATCTGGCAGACCGTGCAGCCAAACAGGAAGCACAGAATAAACAAATATTAAATCTTACACCAGTCTAAATTCCAATAAAGTCCATAACT…
LNAC01000284.1	2243666	177	sp|P10421.1|MOS_MSVTS	sp|P10421.1|MOS_MSVTS RecName: Full=Serine/threonine-protein kinase-transforming protein mos	2.8e-22	40.1	GGCATTATGGTTTCTCAGGAACTCTGGGGTTAGGTGGATGTATGTGCCGTCTAGATGGTAAGGAGTCTGGAAACACAGCAGATCTTCCAGTTTCTGGAAGCAACCAGTCACCAGTTTTGTAGGCATCTTGCTCATTGATTGAAATGTTTGTCAGCTTCAGGTCCAAGTGCACAATGCTTTATGAGGGAAAAGCACAGGCTATTCACATATCTAGGGAATATTTATTTCCTTAGGTGTATGAAAGTATATACTTTTCCAAATCTAGTTGTTCTCTGGCATAACAGTGAGGCTTCCTTTGTCCTCCTCAGGACAGCTGATAGAACCATATGTGGCTTGGTGTAAAGTAACGTTGCCACCAAACTTCATTATTATGGTGTATAGACTGTTAGAATCCTCAGG…
LNAC01000285.1	2224879	103	sp|P01105.1|MYBE_AVILE	sp|P01105.1|MYBE_AVILE RecName: Full=p135Gag-Myb-Ets-transforming protein; Contains: RecName: Full=Transforming protein v-Myb; Contains: RecName: Full=Transforming protein v-Ets	4.4e-28	64.1	CCCGTCCCGCCCCTGGCTGACCGCCCCCTCCCCACAGGCAGCGGGCAGATCCAGCTGTGGCAGTTCCTGCTGGAGCTCCTGGCGGACCGCGCCAACGCCGGCTGCATCGCGTGGGAGGGCGGCCACGGCGAGTTCAAGCTCACGGACCCCGACGAGGTGGCGCGGCGCTGGGGCGAGCGCAAGAGCAAGCCCAACATGAACTACGACAAGCTGAGCCGCGCGCTGCGCTACTACTACGACAAGAACATCATGAGCAAGGTGCACGGCAAGCGCTACGCCTACCGCTTCGACTTCCAGGGTCTG
LNAC01000290.1	2413856	216	YP_223871.1	YP_223871.1 protease/polymerase, partial [Reticuloendotheliosis virus]	4.6e-31	36.6	CCTCTTAGTTAGGCCTATAGCCTCAAGAAGAGTCACCATTTCAGGCCCATATTTGACTGGGGAGTTATAGCTTGATAATAATCCCCTTTCCTTCCAAATTGCTCCATGGGCCGGTAGGACTAGGAAGGCATATTTAGAGTTAGTATAGATATTATTTGAGGCCCTTTTCTAATTGTAAAGCATGAGTGAACACTATTAACTCTCCTTTTTGGGTAGACACATATGCTGGGAGGGCTTTGACCTCAACAGTCTGAATCCGACTGAACTTATAGTGTACCCAGCTTTTCTTATCCCCTTTTCCACGAAACCACTGCCATCAGTAAACCAACTGTCATCTGCATTCTCAATAGGGGAATCTTTTAAATCTGGTCTGCTGGAATAGACAAGATCAGTAATCTC…
LNAC01000290.1	2413856	173	YP_223871.1	YP_223871.1 protease/polymerase, partial [Reticuloendotheliosis virus]	2e-18	34.1	TTGGTTTTGGACAGCCACCTTTCCAAAGGATTGTAGATGCTAGGCCCAATGTAAATAGTAATCAATTTTTAGGGCCCAAGCTATTTGCTGAGTTATTTGTACAATAAAAGATGGTCCGTTGTCACTTTGTAGGGATCGAGGGAGTCCAAATCTATGGACAATTTCTTTTAGCTAAGTTTTTGTCACCTCAGTGGTCTTTTCTGTTTTATAAGGAAAGGCATCTATCCATCCAGGAAAGGTGTCTACATAAACCAACAATACTTATATCCTTTACACAGCGGCATTTGCATAAAATCTAATTGTCAGTCCTCTGCAGGATACATCCCCAGGCTTCCGAAGGGCCCTAAAAGAGGGCCAGGGTGAGTCTCACTCTGGATTTGCTTGTCTGCAGATAGCACA…
LNAC01000291.1	2225859	97	sp|P56260.1|QIN_AVIS3	sp|P56260.1|QIN_AVIS3 RecName: Full=Transforming protein Qin; AltName: Full=Oncogene Qin	2.9e-27	58.8	CAAAAGCCGCCCTATTCGTACATCTCGCTGACCGCCATGGCCATCCAGAGCTCTCCAGAGAAGATGCTGCCGTTGAGTGAGATCTACAAGTTCATCATGGACCGCTTCCCCTACTACCGAGAGAACACGCAGCGCTGGCAAAACAGCCTGCGCCACAACCTCTCCTTCAACGACTGCTTCATCAAGATACCGCGGCGGCCAGACCAGCCGGGCAAGGGCAGCTTCTGGGCGCTGCACCCCAGCTGTGGGGACATGTTCGAGAACGGCAGCTTCCTGCGGCGCCGCAAGCGC
LNAC01000298.1	2188257	68	NP_598374.1	NP_598374.1 ubiquitin-like protein [Murine osteosarcoma virus]	3.3e-20	82.4	GTTGGCATTGGGACCCTTCTTCTTGCCAAAAGTGGGCACAACATTGACAAAGTGGCCGTTGTACTGCATCTGCAGCTTGGCTCTGCCTGTCTTCTTCTTTTTCTCCTGTATGGCCACCTGGGGAGTCTGCCCTCTTACTTTCCTGGCATGGGCCAGAGAACCATGGACTTTACCTCCAAGCATGCGGCCAGCTACTTCCAG
LNAC01000298.1	2188257	99	NP_598374.1	NP_598374.1 ubiquitin-like protein [Murine osteosarcoma virus]	5.9e-17	53.5	TCTTTTTCTCCTGTATGGCCACCTGGGGAGTCTGCCCTCTTACTTTCCTGGCATGGGCCAGAGAACCATGGACTTTACCTCCAAGCATGCGGCCAGCTACTTCCAGGTGGTCAGAGGCTCCACTCCACACCGACCTAGGGTAGCCTCATCCTCCAGGGGCGTGCCTGCCAGGAGCACAACTTGATCCTCGGGAGTGATGCCCTTCAGCGAGGCTACATGAGCCTTGATCTGGGCAACCGTCTCCTGGCCGGTTACCTCGAGGATGTGTAGCAAAGAGCTGCGTGTCAGCGACTGAAC
LNAC01000309.1	2107402	400	sp|P31623.2|POL_JSRV	sp|P31623.2|POL_JSRV RecName: Full=Gag-Pro-Pol polyprotein; Contains: RecName: Full=Matrix protein p10; Contains: RecName: Full=Phosphorylated protein; Contains: RecName: Full=p12; Contains: RecName: Full=Capsid protein p27; Contains: RecName: Full=Nucleocapsid protein-dUTPase; Short=NC-dUTPase; Contains: RecName: Full=Protease 17 kDa; Contains: RecName: Full=Protease 13 kDa; Contains: RecName: F…	5.6e-65	39.2	AGGAGCTCTAATATTCTTTTCTGTGAAGGACCTGAAGGTCAAAAGGGCTATCTGCAGCCATATTTTATAGACTTGCCTATTAACCTTTGGGGGCGAGATTTACTAAGTCAGTGGGGGAACCTCTCTGGTTATACCTTCCCCTGAGGAGGATTCCCAGATTTTTCACTAAGGGCCACTGCTCCTGAACCCATTAAGTTAAGGTGGAAGAGTGACAAACCTATTTGGGTGGAGCAATGGCCCTTAACACAAGAGAAATTACTTGCTTTACAAGCCCTAGTTGAGGAACAGATAAGAAAAGGGCATATTGAAGAATCTCACAGTCCTTGGAATTTGCCTGTCTTTGTTATTAAGAAAAAAATCAGGAAAGTAGAAACTTTTAACAGACCTGCGTATAGTTAA…
LNAC01000312.1	2058510	281	YP_223870.1	YP_223870.1 gag protein [Reticuloendotheliosis virus]	2.3e-55	44.1	TGGGCACTCATTTTTCCAGTGCCCCATCTCCTTGCAATATGCGCCTTGATCCTTTTTGAGGGTCCTGTATCGTTGAGGCTGTCCTTCCGACCGTCCTGGGGTTCTGCATAGTTGGGAGCCTTGTTGGAGGGCTGCGGCTAACAGGGTGACCTTCTGTTTCATCTTCTTTTCAGTTTCCCATTTGGCCACAGTGTCTCGATTTCAGTAGACTTTGTTTGCTATCTTTAGTAGTTGGGTGATGTTCATTCTGGCAAAACCCTCAAACTTCTGGAGTTTGTGGCATATGTCAGGGGCTGATTGAGCCACGAAGGCTGCATTTACCATCTGCTGGTTCTCTGGTGCTTCTGGATCAAATGGGATGTTTATGCAGAAAGCCTTGCAGAGTCACTCGTAGTAATT…
LNAC01000313.1	2055255	179	YP_009665179.1	YP_009665179.1 pol polyprotein, partial [Walleye epidermal hyperplasia virus 1]	4e-23	35.8	ACTGCCATCAAGATTCAAATAGATACCCCAAAACCTCTTCCCATAATTAATCAATACCCTGTAAATAAAGACGCTCTTCAAGGCATCAAGCCCATAATAGAAGATTACAAGCGTCAGGACCTCATTATTACTTGCACTGGTCCCTGTAATACCTCTATTTTATCTGTGAAATAACCCGGTGGCAGATGATGGAAGTTTTTCCAGCATCTCTGAGCTATAAATACCGTTGTTATCCCTTGGCACCCTGTTTTTCCTAACCACTCTATGCTACTAATATTCTGTCACTAAAAGTAAATTTTTCACTGTCATTGATCTATGTGGTGCATTTTTAGTATTCTAGTTGATAACGATAGCCAATATCTTTTTGCTTTCACGTGGGAAGGATGGAAATACACCTGG…
LNAC01000324.1	3456257	1034	YP_001497148.1	YP_001497148.1 gag-pol precursor polyprotein [RD114 retrovirus]	3.1e-113	33.9	TGGTGTCCCAGGAGCTTGGCGGCCGTGGGGGTTGTGAGGACAACTGTATGGGAGCCAGTCCACCTGGGCTCTAGGGTTTTTGGATGTAATTCCCGTAGGAGGACCTGGTCCCCTGGACTTAAGGCTTGGGCGGTGTCTTCTGTCGGGGTCCCTGGCGGCAGGGATAGCTGCATCGGCGTGTGCCCATAAGAAAGCCTGTGGGAGAGTTAAGTAAGGCAGGTAGGATAAGAGAGGCGGAGGAGAAGCGGGGAGGTTGTGGTCAAGTAGGAAGGGCCTCCCGTACAGGAGTTCAAAGGGGCTTAGTCCGGACGGTCCTCTAGGGGAAGCCCTCAGCTTGGTGAGTACCAAGGGAAAGAGGCTTGGCCAAGACAGACGGGTTTCAAGGGTGAGTTTGGTAAG…
LNAC01000324.1	3456257	530	YP_001497148.1	YP_001497148.1 gag-pol precursor polyprotein [RD114 retrovirus]	1e-39	28.3	GGGGGCAGTTTTGACCTGAAGGGGAGCAATGGGCAGCACTTTTATCCATGATTCAGAAGTTTCTTGGCATAGTTTAGCTATTGTCTTTTTGAGGTAATGACTGGCCTTTTTCCCTTTTCCAGAGGATTGAGGTCTCCAGGAAGCAGGGAATGATAATTGATCTCAAGGGCTTGAGCTAATTCTTGGGTGATTTTGGCTGTAGGGGTCAGATAAGACCAAATTGTGGGATAACTTCCTTAAGAATTACTTTGGAAACCTCTGAAGCCCTTCTCTCTTCCATGGGAATTCCTCTGTTCATTCTGTGAAGGTATCAGTTAGTACTAGGAGCTATTTATAATTTTGTGCTTGTGGCATCTGGGTAAAGTCTATGCCAGTTTTCACTGGGATATGGACCTCAAT…
LNAC01000325.1	1982640	106	pdb|6V6W|B	pdb|6V6W|B Chain B, 35O22 Fab Light chain	5.9e-40	80.2	GGTCAGCCCAAGTCTGCGCCCTCGGTCACGCTCTTCCTGCCATTCTCTGAGGAGTTCACGGCCAACAAGGCCACCCTGGTGTGCCTCATCAGTGACTTCTACCCCAGTGGCGTGACGGTGGCCTGGAAGGCAGACGGCAGCCCCGTCACCCAGGGCGTGGAGACCACCAAGCCCTCCAAACAGAGCAACAACAAGTACGCGGCCAGCAGCTACCTGAGCCTGACGCCCGACAAGTGGAAATCTCACAACAGCTTCAGCTGCCTGGTCACGCACGAGGGCAGCACCGTGGAGAAGAAGGTGGTCCCCTCAGAGTGCTCT
LNAC01000335.1	1913202	272	sp|P00541.1|FPS_AVISP	sp|P00541.1|FPS_AVISP RecName: Full=Tyrosine-protein kinase transforming protein Fps	9.7e-48	36.4	GGCGCGCAGCCTGCTGTGGATATCCTTGAAGCGCGGCCGCCGGCTGGGCGACTCGTGCCAGCACTCAATCATCAGCGCGTACACCCAGGCCGGGCAGTCGTCCGGGCACGGCAGCACCTGCCGGCTGCGGACCATGTCCACCACGTCCTGGTTGGAGTGGCCACAGTAGGGCTGCAGGCCGTAGCTGAAGACCTCCCACAGGACCACGCCGTAGGACCAGATGTCCGAGTCCACGGAGAACTTGCCGTACGCGATGGCCTCGGGGGACATCCAGCGGATGGGCAGCAGCGCGCTCCCCATCAGCTTGTAGTAGTCGGCCGAGTACACCTCGCGGAACAGCCCCAGGTCCGAGATCTTCACGGTCAGCTTGTCATACACGAGGACGTTGCGGGTGGCCAG…
LNAC01000351.1	1986726	237	NP_862831.2	NP_862831.2 gag protein [Enzootic nasal tumor virus 2]	3e-28	33.8	AGCGCTCTCAGCTTTCCCATCGTAATGGCACAATAGCAGCAACAACGTATTGACGAACCACTTGCCTTCAATGCCTTTAAAGAAATTAGAAAAAGCATACGAGAAAATGGTGCCAGGAGCCCATTTTCAAAAGGCCTTATCTCCTCTCCCAAGGACCATGAGGCCATGTCACCATGGGATTGGCAAACTCTCTGTAAAACAGTCCTTGAAGCGCCTCAGTATCTTATTTGGCGATCAGAATTTAACGATTTATGTGAGCAACAGGCTACCCAAGATCAGCTGGCCGGAATCCCTATAACAGCCCATATGTTACAGGGCCTTGGACAATATTCCGCAATAGACCAGCAGCTCAATTTTGATCCGGAAGTGGATGACCAAACTTCTCTCTGTGCAAAGAGA…
LNAC01000359.1	1759531	512	sp|P03360.2|POL_AVIRE	sp|P03360.2|POL_AVIRE RecName: Full=Gag-Pol polyprotein; Contains: RecName: Full=Protease; Contains: RecName: Full=Reverse transcriptase/ribonuclease H; Short=RT; Contains: RecName: Full=Integrase; Short=IN	4.9e-107	43.4	CAGGACCTGAAGTTGTCTTTTTATTTTTTTATTTCCAACCTGATGTAAGTTTCCTGGAAGGCTCCCCAGGCACGAGGGAGGCCGTCTATACACTTATGTGGAAGGGGAGAAACCTTGCGTCCCGGGTGTGCAGCGGGCATGCAGGAGGGCTACGGGTAGCAGATCTGGCCGTGGGAGGTTAGTCTCCTAACAAAACTTTGCTAAGGTTCCCTTGAGGGTGCAATTCATCCACTCCACTTTCCCTGAGCTTTGGGGCCTGTAGGCAGTGTGGAGTCTCCAGGTGATGTTGAGAGACTTGGTCAAGACCTGTGCAATGTCTGTTACGAATGCGGGGCCATTGTCACTTTGGATTGTTAATGGCAGGCCGAACCGGGGCACGCTCTCCCACAAGAGGACTTT…
LNAC01000360.1	1751117	701	sp|P03356.3|POL_MLVAV	sp|P03356.3|POL_MLVAV RecName: Full=Gag-Pol polyprotein; Contains: RecName: Full=Matrix protein p15; Short=MA; Contains: RecName: Full=RNA-binding phosphoprotein p12; AltName: Full=pp12; Contains: RecName: Full=Capsid protein p30; Short=CA; Contains: RecName: Full=Nucleocapsid protein p10-Pol; Short=NC-pol; Contains: RecName: Full=Protease; Contains: RecName: Full=Reverse transcriptase/ribonuclea…	1.6e-25	23.4	AGGAATCCAGATAGCACAAAACCTAGCCATTCCCCCAAACCCATGCAACTGCTTGTGGGTGTTTGGTGGGGCTAGCTAGCATATTGCCATTTTTCTTTCTTGAGGAAGGCCTCATGGTCTCTTCGAAATAATAAACCCCAAGTATTTTACATATTCCTTTGAAATCTGGGCCTTTCTTTTGATACCTTGTATCCCTTTCTGGCTAGGAAATTTAACATAAATATAGTATTTTTATCAAGAATATCATCTACAGGGCGCCTGGGTGGCTCAGTGGGTTAAAGCCACTGCCTTTGGCTCAGGTCATGATCCCAGGGTCCTGGGATCGAGGCCCACATCGGGCTTTCTGCTCAGCAGGGAGCCTGCTTCCTCCTCTCTCCTCTCTCTCTGCCTGCCTCTCTG…
LNAC01000360.1	1751117	202	sp|P03356.3|POL_MLVAV	sp|P03356.3|POL_MLVAV RecName: Full=Gag-Pol polyprotein; Contains: RecName: Full=Matrix protein p15; Short=MA; Contains: RecName: Full=RNA-binding phosphoprotein p12; AltName: Full=pp12; Contains: RecName: Full=Capsid protein p30; Short=CA; Contains: RecName: Full=Nucleocapsid protein p10-Pol; Short=NC-pol; Contains: RecName: Full=Protease; Contains: RecName: Full=Reverse transcriptase/ribonuclea…	5.1e-19	34.7	GCTTCTTGTGTGGATTTCTTTGCCATGATTGATTTATTTCCACTGTGCAATAATCCTTTCTTTCCGTACTGCTCCCTGGGCATGGATGACAGAGAGGGCGTGGTGGATCGTTAGCGCTTGATTTTCACCCAATCCCAAGGCTCTGGTTAGAGCAATTACTTCTGCCTCCTGGGCTGAGGTGCCTGGGGCCAGCTTCTTAGCCTCTGCCAGTGTGTTCAGGGACACCACTGCATAACCCACCCTTCTTTGCCTGTTCTCTGTGAAATTGCTGCTCTCTCCGAACCAGACTTGTGCACTGGACGGAGGTTCAGTTGGGAGATCTCTGGGACTAGAGTCAACTTGATCCTTTCCTTCTGGGCAACTATGGGTAGCAGGCTGGTCAAGGTCAGGGAGTGGGGT…
LNAC01000365.1	1730913	347	YP_009665179.1	YP_009665179.1 pol polyprotein, partial [Walleye epidermal hyperplasia virus 1]	3.5e-20	27.1	CAAGGCAGCAGCTGCATGGAAGCCTGCGGGCGCACCTGATGCCCCACGGTCCAACTGGCATGAGAACTATGCCGTCGGCCACACCGGGGAGGCAGAAGGTTGTCCTAGAATCCCCGCAGTAAAGCTATTATTTTCATGGCAGTGTGAATGGAAGGGCTTGTCGAAATTAGGTAAGCAGGGAGTGTGGGCAGAGGTCATTCATTTTAAGACTTCAAAAGGGGTTAATGCCTTTGAAGACCAGAGTGGGGTGATACCTGAGAAAAGAGCACACAAAGGTTTAACAAATCTGCAGAATTAGGAATCCGTTGGTGGCAGTAGCCAGCTGCCCCTAAAGATGGACTTAACTCTTTTGGGGAGAGGGCTGGACAAAAGAAACTCAAGGCGTTTTGGAGTGAGCTT…
LNAC01000369.1	1712783	1249	sp|A1Z651.1|POL_XMRV6	sp|A1Z651.1|POL_XMRV6 RecName: Full=Gag-Pol polyprotein; Short=Pr180gag-pol; Contains: RecName: Full=Matrix protein p15; Short=MA; Contains: RecName: Full=RNA-binding phosphoprotein p12; AltName: Full=pp12; Contains: RecName: Full=Capsid protein p30; Short=CA; Contains: RecName: Full=Nucleocapsid protein p10; Short=NC-pol; Contains: RecName: Full=Protease p14; Short=PR; Contains: RecName: Full=Re…	0	72	GCGAACGAGTCTTATCTTTAGTGGATTTGGGGAGCGTTGGATGGTCCATTCTGAGTCTGGGTAGGGAGCAGTGGTCTCCTGGTGATGCTCAGCCTGCTTCTCCTGATGTGCTGCCTTTACATGGGAGGCGTGGATCCAGGCTGCGATCCCGTCGACCTTTAGCGCTGTTGGTGTCGTCAGGAGTACTGTGTATGGTCCTTTCCAACGGGGTTCAAGGTTAGTGGCTCGATGCCTGCGGACCCATACACTATCCCTGATTTTGTAGGGATGAGGTCACGATGGGGTGTTAAGTTTTTCCTTGTAGGCGGCTGTCAGGGGTTTCCAGACCTCTTGTTGCACCAGCTGCAAGGCTTGCAGATGGGCCTGTATAGAGGGGGAAGGGGAGTGAGCAGAGATATC…
LNAC01000369.1	1712783	245	sp|A1Z651.1|POL_XMRV6	sp|A1Z651.1|POL_XMRV6 RecName: Full=Gag-Pol polyprotein; Short=Pr180gag-pol; Contains: RecName: Full=Matrix protein p15; Short=MA; Contains: RecName: Full=RNA-binding phosphoprotein p12; AltName: Full=pp12; Contains: RecName: Full=Capsid protein p30; Short=CA; Contains: RecName: Full=Nucleocapsid protein p10; Short=NC-pol; Contains: RecName: Full=Protease p14; Short=PR; Contains: RecName: Full=Re…	3e-93	69.8	GGTTTCTCTTTTATTATAAATCTTTTCTGCCTCCTTCAGTAAATCCTGTAATGAGAAATCTTGTAGATTCTCCAACCGCTGTAGCTTATTTCTAATGTCTGGTGCTGACTGCCAAATAAACGCCATGGATACATTTCCTCTCTGTTCATTACTGTCCGGATCAAAAGGAGTATATCTGCGATATGCCTCCTTAAGTCTTTCTAGAAATGCGGTTGGAGATTCTTCTGGTCCCTGAGTTACCTGTCTTACCTGAGCCAAGTTGGTGGGGCGACACCCCACGTTATGGAGGCCTGCTATGAGTAACTGGCGATAAAGATTTAGGTGGGTCCTACCTTCAGCCGTGTTAAAATCCCAGTCGGGACAGGTTAAGGGAAAGGCAGCATCAATCACGTTCGGAAG…
LNAC01000369.1	1712783	172	sp|A1Z651.1|POL_XMRV6	sp|A1Z651.1|POL_XMRV6 RecName: Full=Gag-Pol polyprotein; Short=Pr180gag-pol; Contains: RecName: Full=Matrix protein p15; Short=MA; Contains: RecName: Full=RNA-binding phosphoprotein p12; AltName: Full=pp12; Contains: RecName: Full=Capsid protein p30; Short=CA; Contains: RecName: Full=Nucleocapsid protein p10; Short=NC-pol; Contains: RecName: Full=Protease p14; Short=PR; Contains: RecName: Full=Re…	2.6e-44	61	TAGGAGATCTATCAAGGGGGAGTCTCCAGGAGGAAGGATCTTCTTTGGTTTAGGACGCCAGGCAGAGGAAGAATCACCTATCAAGGGATACAAGTTAGAAGACGAAGGGGGTTTGGGAGGATCAGTGGGACATAGAGGGACAAGGGGAGGGGCAGGAGGAGCGGAGGGTGTTGGGGAAGGGATAGAATCTGGTAGGGACTTAGGCTTCGGGTGAACAAAGGGAGAGACCCAGGGAGGTGGGTCATCAACCAGGCTTTCCCAGACCACAATGTAGGGGACTTGGTCCGGGTGGCCATGGGGCCCCCGGTTGAAGACTCGCTCCTTGACCTGTAAGATAATATTGTTAAACGTTCCATCCCTGGGCCATCCGACGTTAAAGGTGGGCCATTCAGAGGTACA…
LNAC01000374.1	1735198	908	sp|P31623.2|POL_JSRV	sp|P31623.2|POL_JSRV RecName: Full=Gag-Pro-Pol polyprotein; Contains: RecName: Full=Matrix protein p10; Contains: RecName: Full=Phosphorylated protein; Contains: RecName: Full=p12; Contains: RecName: Full=Capsid protein p27; Contains: RecName: Full=Nucleocapsid protein-dUTPase; Short=NC-dUTPase; Contains: RecName: Full=Protease 17 kDa; Contains: RecName: Full=Protease 13 kDa; Contains: RecName: F…	1.3e-112	32.7	ATTGGCTCGTTCCACAATTGCTTGTCCTTGGGAGTTATAAGGGATACCTGTGGCATGAGCGATGTGAAAGGTGGCGCAAAATTGTGCAAAAGCAGAGGATGAATATGCACTACCATTATCTGTCTTAATGCTCTTAGGCATTCCAAGCTGTGCGAAAGCTGCAAAGTAATGATTTTGAACATCTACGAAAGCTTCTCCTGAATGTGCTGTAGCGAAGATATATCCCGAAAAAGTGTCGATGGACACATGGATATATTTGAGACGTCCAAAAGGGGGGTAAAGAGTGACATATGATTGCCAGAGATGATCGGGTACTAATCCTCGGGGGTTGACAGCATAGGTAGGCTGAGAATGTGCGGTGGGGCAGATTGAGCATGCCTTGAAAGTTTGGCGTGCTTC…
LNAC01000374.1	1735198	117	sp|P31623.2|POL_JSRV	sp|P31623.2|POL_JSRV RecName: Full=Gag-Pro-Pol polyprotein; Contains: RecName: Full=Matrix protein p10; Contains: RecName: Full=Phosphorylated protein; Contains: RecName: Full=p12; Contains: RecName: Full=Capsid protein p27; Contains: RecName: Full=Nucleocapsid protein-dUTPase; Short=NC-dUTPase; Contains: RecName: Full=Protease 17 kDa; Contains: RecName: Full=Protease 13 kDa; Contains: RecName: F…	3.8e-19	47.9	CGGGGTGTTCTCAGCGTCAGGCGGGCCATGTTGTGGTGGATCAGCAACAATGCGGCACCATCGCTCCGGGAGCCAGCGCGGCATTTCTTCATTCTGGGGAAATATACAAACGAAACCTCGGCTCTTTCTGAGGACCGGGTCGGGGCCTTTCCACTCCCCGGTTAGAGGGTCGCGCCAGCGGGCATATGGTAGGGGGGAGAAATCCGGATGCCAGAAGCGCCCAGCCGCAGTGCGACCTATGTCATCCACATTCAAAAAATTAAGGACAAATAAGGTAATAGATAAGTGCAAATGTGGAGAGTATTTAACTGTCCCCTGTAGGAACTCCCCCTCTTTTAATTTTTTCAG
LNAC01000379.1	1683229	509	YP_009513211.1	YP_009513211.1 pol protein [Koala retrovirus]	2.4e-87	39.9	GTGATGGGAATCGACGGCACCTCCTCCACTCCGAGGACCACCCCTCCCCTCACATGCAGCCTGGATGGGTTCCCCTTCTCACACTCCTTCCTCATTATCCCCTCCTGCCCCATGTCTCTCCTCGGCAGGGATATCCTCCATAAACTCCAGGCCACCATACGCCTTTCCCCTTCCCCCTCTACATCCGCCCACCTTATCCTTCCCTTAATCCCCTCTACGCCGCCCCCCTCCCCCAGCTGTTTCCTCTAGGTGGACCCCCAGGTTTGGGATACCTCCAGGCCTGTCGTGGCAACCCACCATACCCCTGTAAAAATACAGCTCAAAGACCAGTCCACCTTCCCGTCTCGCCCCCAATTTCCCATCTCGGTTACTCACTGACTGGGACTAAAACCTACCATC…
LNAC01000380.1	2424311	294	sp|P17863.1|SKI_AVIES	sp|P17863.1|SKI_AVIES RecName: Full=Transforming protein Ski	1.2e-130	77.6	CCGGGGCACCCGCCGCTTGTACTTGCTGCCGTAGTCAAACTTCTCCTTCACGTCGTCCAGGCAGCGGCCGAGGCGCGCCTGCTCCTCCTTGCCCGTGTAGTCCTGGCTCAGCAGGATGTAGGCCCGCCAGTTGGCCGAGTCGAAGCCCCAGTGGCAGGTCCGGTTCTCCAACGCCTTGTGCGAGTGCACCACGAACTTGTGCGGGGGGTACATGAGGCGGCAGTCGAGGCACTGGATGCAGGCGGCGCTCGGGCTGCTGTAGAGCTCGGGCACCAGCAGCCCCTTGCACTTGCCGAAGCACTCGTGGTACACACGCACGCTGCGCTCGCTGAGCTCCAGGCCCAGCGCCAGGCTGGCGGCCAGCTCCTTCTTGCAGGGCGGCGGGTAGGCGCCGCCGTA…
LNAC01000387.1	1645162	436	YP_009109690.1	YP_009109690.1 polyprotein [Baboon endogenous virus strain M7]	4.4e-41	36	GTAGACTTTGTTTGCTATCTCTAGTAGTTGGGTGATGTTCATCCTGGCGATACCCTCAAGCTTCTGGAGTTTGTGGCATATGTCAGGGGCTGATTGAGCCATGAAGGCTGTGTTTACCATCCGCTGGTTCTCTGGTGCTTCTGGATCAAATGGGGTGTATATGCGGAAAGCCTCACAGAATCGCTCATAGTAATTTCTGGGGGTCTCTTCTCCATCCTGGGTTACATCAGCCATCTTTGACATGTTGGTAGACTTTGTGGCACCCTGGCAGAGGCCCCGCAGGATGGCGTCCTGGTAGCGCTTGATGGCATTCCAGCCTTCCTCGGTGTTGAAGTCCCAATCAGGCCAGTTGTCAGGGGCAGACTCTTGGGCCCATCCTTCAGGGTTCAAAGTGCTGAC…
LNAC01000390.1	1627408	312	sp|P21445.2|ENV_FSVSM	sp|P21445.2|ENV_FSVSM RecName: Full=Envelope glycoprotein; AltName: Full=Env polyprotein; Contains: RecName: Full=Surface protein; Short=SU; AltName: Full=Glycoprotein 70; Short=gp70; Contains: RecName: Full=Transmembrane protein; Short=TM; AltName: Full=Envelope protein p15E; Contains: RecName: Full=R-peptide; AltName: Full=p2E; Flags: Precursor	1.6e-107	66	GCCATAAATGCTAGGCTTTTAAACTACACCCGCCCTCCTGCTGCTTGTAACTCTCTTCCCAGTCACAAATTAACTTTACCCGAGGTGGCAGGACAAGGGTTATGCATAGGCAAAGTACCACCATCTCACAAAGCCCTTTGTAATCTAAACTATAACATTACCACTGGACCTTATTACCTAAAAGGACCAAATGGAACCTATTGGGCCTGCAGTACAGGCCTAACGCCTTGCATTCAAGCCCAGGTACTTAACACGACTGCTGATTTCTGTGTTTTGGTTCAACTTTGGCCTAGAATAACTTATCATAGTTCTGAGACGATTCTCGACCATTACGAGGAAGAAAAGAGGCTTAGATACCGGAGAGAACCTATAACCCTGACAATAGCCACTTTACTAGGA…
LNAC01000390.1	1627408	135	sp|P21445.2|ENV_FSVSM	sp|P21445.2|ENV_FSVSM RecName: Full=Envelope glycoprotein; AltName: Full=Env polyprotein; Contains: RecName: Full=Surface protein; Short=SU; AltName: Full=Glycoprotein 70; Short=gp70; Contains: RecName: Full=Transmembrane protein; Short=TM; AltName: Full=Envelope protein p15E; Contains: RecName: Full=R-peptide; AltName: Full=p2E; Flags: Precursor	2e-17	39.3	GGTTGTCATTCTAAAGAATGGCGTTGCTTGCTGGCAGGACATGACTTTTATGTCTGCCCCAGGGACGGGTGGTCCATTGGCTTAGTACAAAAATGTGGGGGATATAATCATTTTTTCTGTGCGGCCTGGTCCTGTGAGACCACCGGAGATGCATATTGGAAACCAACCTCATCCTGGGACAAAATTATAGTCCAACGGGGATGGAAAAAGCCCCCTAGAAATTGGGACCCCCTCCACCCCTACGCCCAAAGCTGTAGCCGTAAAAATTATGGTGCATGGAATTGTACCAATACTGGATACTGCCTTCCCTTAAATATCTCTTTTACCGCCCACGGAAAGCAGGCCAATGGATGGCAACAAGGGTATACATGGGGCCTCCGATGGTACATATCAGATTAT…
LNAC01000391.1	2247760	1797	YP_009109689.1	YP_009109689.1 gag-pol precursor polyprotein [Baboon endogenous virus strain M7]	0	40.8	TCGGCGCAAAGTGAGTTTTAGGGGATTGTTCTTACTGCAGTCAACCGTCCAACTGGCGTCCTGGTCAGGTTTCCTGATGAGATGGACTGGTTTGACATGAGCGTGGTGGATCCAGGCGGCTATGTTGTCTACTTTGACGGCTGTGGGGGTGGTCAGGATGATCTGGTAAGGTCCTTTCCACCTGGGCTCGAGGGTCTCAGGTCGATGTCGCTTGATGAGGACCCATTCCCCCGGGCGGAGTTGGTGGGATGCGGACGGTGGTCCTGTTTCATATAAGTCCTTCAGTTTAGGCCAAATTCTTTTGTGGACCCGCTGCAGGGCTTGGAGGGAAAACAAGAGGGAGTTATCCTGGTCCGACTCTATGAGATCGGTTTTGAGTTTGGGTATGACGGGAGGAGG…
LNAC01000391.1	2247760	125	YP_009109689.1	YP_009109689.1 gag-pol precursor polyprotein [Baboon endogenous virus strain M7]	4.1e-21	46.4	GTTGAAAAGCCTCATACGGGCAAGCATCAGTTTGTGCAGGACCTTAGGACATTTAATGACACTGTTCAAAATATTCACCCTACTGTACTAAATCCGTATGTCCTCTTGACCATCATACTGGAAAGTTATGGTTGGTTTTCTGTTATAGAATTAAAAGGTGCCTTTTAGGGAGTTCTATTGGATTATGAATCTCAGCCATTGTTTGCCTTTGAATGACAGGATCCAAAAACTAAAACAATTTCCCAATATCATTGGACCATATTACCTCAAATGTTTAAGAATTTGCCCACATTATTTGGCAAGGTACTGGGAAAAGATTTTAAGAACACTACATGTAGATCAGGGATACTCTTCCAATACATGGATGAT
LNAC01000409.1	1539942	124	sp|P00544.1|FGR_FSVGR	sp|P00544.1|FGR_FSVGR RecName: Full=Tyrosine-protein kinase transforming protein Fgr	7.5e-67	98.4	ACCGCAATGGAAGAGGAGATCGCCGCGCTCGTCATCGACAATGGCTCCGGCATGTGCAAGGCGGGCTTTGCTGGGGATGACGCCCCCCGAGCCGTGTTCCCGTCCATCGTCGGGCGACCCCGACACCAGGGCGTGATGGTGGGCATGGGCCAGAAGGACTCGTACGTGGGCGACGAGGCCCAGAGCAAGCGGGGCATCCTGACCCTCAAGTACCCCATCGAGCACGGCATCGTCACCAACTGGGACGACATGGAGAAGATCTGGCACCACACCTTCTACAACGAGCTGCGCGTGGCCCCCGAGGAGCACCCCGTGCTGCTGACCGAGGCCCCCCTGAACCCCAAGGCCAACAGGGAGAAGATGACCCAGGTG
LNAC01000411.1	1540067	191	sp|P03360.2|POL_AVIRE	sp|P03360.2|POL_AVIRE RecName: Full=Gag-Pol polyprotein; Contains: RecName: Full=Protease; Contains: RecName: Full=Reverse transcriptase/ribonuclease H; Short=RT; Contains: RecName: Full=Integrase; Short=IN	1.9e-30	42.9	CTCCACAGGACTATTGAAAATGTGCATTGAGCCTGTAAAATTTGTTCTGTGGTTAATGTCCAAGGCAGGATCCANGTCCAGGGCAGGATCCACAGGCCAGGGCCTAACCACCAACTCTGTGGCCACCAGCCAGGCGAAGACTGGCAGCTTGACTTCACCCATATGCCCCAACACAAGACCTTCCGGTACTAACTAACTTTAGTGCATACCTTTACAGGTTGGATCGAGACCTATCCCACTACCAGGAAAACAGCAGATGTGGTGGCTGCTACACTCATTCAGAGATTCGGCCTACCTCGGACCCTGCAGTCGGACAACAGGCTGACTTTCATCTCCAGCATCACACAACAGGTCTCCAAAAGCCTCAATATAATCTGGAAACTCCACATCCCTTACCAC…
LNAC01000416.1	1514667	260	sp|P03360.2|POL_AVIRE	sp|P03360.2|POL_AVIRE RecName: Full=Gag-Pol polyprotein; Contains: RecName: Full=Protease; Contains: RecName: Full=Reverse transcriptase/ribonuclease H; Short=RT; Contains: RecName: Full=Integrase; Short=IN	4.1e-41	41.9	CCAGCAACCTTTCTCCCCATGGAAGAGGGGAAACCAGACCATGACTGCTCCAAAGTAACTGATAAAGTCTAAGCAAGCCATCCAGATCTACAGGATCAAGCCATAAAAAATCCAGAGCTCACGCTGTTCAGTGATGGCAGCAGTTACCTTCAAGATGGTGCCTAGAAAGCAGGTTATGCAGTCACCACAATGACTAAAGTCCTGGAGGCTAAGGCACTACCAGCTGGATGGTCAACACAATGGGCTGAACTCTATGCCTTAGTCCAAGCTCTCACCCTCAGTGAAGACAAGCGAGTCAACATCTACACTGACTCGCGGTATGGCTTTGCTACTGTACATATACGTGGGGCCATCTGCAAGGGGAGGGGCCTCCTAATCGCCACAGGAAAAATATCAAAA…
LNAC01000416.1	1514667	287	sp|P03360.2|POL_AVIRE	sp|P03360.2|POL_AVIRE RecName: Full=Gag-Pol polyprotein; Contains: RecName: Full=Protease; Contains: RecName: Full=Reverse transcriptase/ribonuclease H; Short=RT; Contains: RecName: Full=Integrase; Short=IN	1e-31	33.8	GGAGTAACCCCTTCCAAAGATCTAGAAATAGACTTCACAGACATGCAGCCGAGCAGGGGGTTCAGATATCTCCTAGTAATAACATGCAGATACTCTGTATGGGTCGAAGCCTTCCCAACCAGGATAAAACAAAGCCGGGAAGTAGCCAAAGTCCTCTTGTGGGAGACCGTGCCCCAATTTGGCCTGCTATTAACAATCCATAGTGACAATGGGCCCACATTTGTAGCAGACATTGTACAGGTCTTGACCAAGTCTCTCAACAAAACCTAGAGACTCCACACCACCTACAGACCCCAAAGCTCAGGGAAAGTAAAGCAGATAAATTGGACCCTCAAGGAACCTTAGCAAAGTTCTGTCAGGAGACTAACCTCCCATGGCCAGATCTGCTACCCCTAGCCC…
LNAC01000418.1	1511678	310	YP_003864103.1	YP_003864103.1 envelope protein [Simian retrovirus 4]	1.9e-38	36.1	GACTGCTGGATCTGTTTTCCTTTTTCTGCCCTTTCCAACATTGTTGGAATTCCCATCCCGACTTGGTGGCCCCTCCCAAATGTCACCCTCCCTAATAAGCTGGTTTACACTGGACCCGTAGGAGGACCCATACCAATCCTTAATCTCTCCTCCTCCATCGACGCCCTCACCCCACACACTGCCAACATCACTACCTCCCTCCCCTACTGCACACCCCCGGGGGTGTTCCTCTTATGCCCAAAAGGAATCTACCGATGCCTGACTGTCAACGACTCTCTGGACTGTATATTCATTCTGCTATCCCCTTCTACCAACATTTACTCCCATTCCCAACTCCTATCTATATTGTTTCCCTCACACCGAGAAAAGAGGGGCATTTTTCTTCCCTTGCTAATAGGA…
LNAC01000419.1	1507805	314	NP_056790.1	NP_056790.1 pol polyprotein, partial [Gibbon ape leukemia virus]	7.9e-29	31.5	TATTTCATGTAGAAGTTTGTTAATTACTTCAATTGCCCTTTCAGTCTGTGTGGGGTATGCCTCTACACACCCTATAAAGGTATCAAGAAGCATGAGGAGGTATTTGTATCCTCTGCAGGGTGACATCTGGGTGAAAGCCATCTGCCAATCTTCTCCTAGGTAGGATCCTCCTTATTGGTTGGGTTAATTGCGGCTGACAGTCACCCTGGGGGTCGTTATATATATGCAGGTGGGGCAAGAGATTATTTGTTGAACCATCTGGGAGAGTCCTTTAGCTTGGAATGTTCTGGAAATGAGAGTTTGTGATGAATAGAGTCACCCTAAATGAATGGAATCATGAAGGTCTTTAACTAGTTTCCACTGAAGATTTTGAGGAATGGCCAAGATTCCACCTTACAA…
LNAC01000433.1	1464204	72	sp|P31748.1|AKT_MLVAT	sp|P31748.1|AKT_MLVAT RecName: Full=AKT kinase-transforming protein	1.3e-31	88.9	GTGTTAGAAGACAACGATTATGGCCGAGCCGTGGATTGGTGGGGCTTGGGGGTCGTCATGTATGAGATGATGTGTGGGAGGCTACCTTTCTACAACCAGGATCATGAGAAACTTTTTGAACTAATACTAATGGAAGACATTAAATTTCCTCGAACACTCTCTTCAGATGCAAAATCACTGCTTTCAGGGCTCTTGATAAAGGATCCAAATAAACGG
LNAC01000433.1	1464204	56	sp|P31748.1|AKT_MLVAT	sp|P31748.1|AKT_MLVAT RecName: Full=AKT kinase-transforming protein	4.7e-18	78.6	CATAAAACAAATTATGTCATTTTTCTTACCACACAGTTGGAGAATTTGATGCTGGATAAAGATGGCCACATAAAAATTACAGATTTTGGACTTTGCAAAGAAGGGATCACAGATGCAGCCACCATGAAGACATTCTGTGGCACACCAGAATATCTGGCACCAGAGGTA
LNAC01000436.1	1452939	337	sp|P03360.2|POL_AVIRE	sp|P03360.2|POL_AVIRE RecName: Full=Gag-Pol polyprotein; Contains: RecName: Full=Protease; Contains: RecName: Full=Reverse transcriptase/ribonuclease H; Short=RT; Contains: RecName: Full=Integrase; Short=IN	1e-28	31.5	GAGATACTAAAACCCCTTGAAGCTGTCTGACTTCCAAAGAAAGTAGCATTCCTGCCCTGTAAAGGTCATCAGAAAAGAGATGACCCCAGAGCATGGGGAAATTGTCTGGCCGACGAGGCTGCCAAGACCACAGCCAGTGAGGACAGGGACAGACACCCTTCCCTCACCATGACGCGGACACCCCCAGAAGAAGTCCTTCCACCCAATTACACTAAAAAAATAGGCCATGGCTGAGGGGGGCCACCCTGACAAAAAGAAATGGTGGGTGATACCAGATGGGTGCATCTTCATCCCAACAGCAACGGGAGGGCCTCTAGTCAAGAAAAACCACTGACTCACCCACCTGGGAATAACTGCATCCAGAAGCCCTCCTACATTAGCCAACTGCCAGCACTGTAC…
LNAC01000437.1	1449934	975	YP_223871.1	YP_223871.1 protease/polymerase, partial [Reticuloendotheliosis virus]	1.5e-61	26.6	CCAGGGCAAAGGGAGAAAGGGTCTCTGGTACTAGGAATTAACACACCAAAGAAAAGATGGAGGCTATTCTGCACCCAGGCCCAGCCAAATGACCTGCCAGAATTCAGGCTCACCTTCCCTTCAATATGGGCTAAAGACAACCCACCTGGACTAGCCCAGAATCAGGCCCCTATCATTGTTAAACTGATCCCAGGATCCCAACCCCAGAGGCAAAGGCAATACCCCTCTGACAAAAAAACTAAGATTGGCATTCAAGAATATCTGGCCAGACTTAAAAAAGCAGGTATCCTAATCGAGTGCCAGTCGGTCTGGAAAACCCCACTCCTGCCAGTTAAGAAGCCAGGAGGGGAATATCGACCAGTCCAAGACCTGTAGGCCATCAGTAATGTAGCCATCTCC…
LNAC01000445.1	1385480	181	sp|P03360.2|POL_AVIRE	sp|P03360.2|POL_AVIRE RecName: Full=Gag-Pol polyprotein; Contains: RecName: Full=Protease; Contains: RecName: Full=Reverse transcriptase/ribonuclease H; Short=RT; Contains: RecName: Full=Integrase; Short=IN	1.2e-34	41.4	GAGTTTGGCAAGCTGTTCTTTGAGAAGGCCATTGGCCCTTTCAATCTTACCCGAGGATTGGGGGTGATAAGGGATGTGGAGTTTCCAGGTTATATTGAGGCTTTTGGAGACCTGTTGTGTGATGCTGGAGATGAAGGCCGGCCCATTGTCCAACTTCAGGGTCCAAGGGAGCCCGAATCTCGGGATGATGTACTCAATGAGTGTAGCAGCCACCACGTCCGCTGTTTCCCTGGTAGTGGGATAAGCCTAGATCCAGCCTGTAAAGTTGTTCACTAGAGTTAGTAAATACCAGAAGGTCTTGTGTTGGGGCATATGGGTAAAGTCAAGCTGCCAGTCTTTGCCTGGCTGATGGCCACGGAGTTGGTGGTTAGGCCCTGGCCTGTGGATCCTGCCTTGAAC…
LNAC01000448.1	1380330	973	YP_001497148.1	YP_001497148.1 gag-pol precursor polyprotein [RD114 retrovirus]	4.1e-48	24.9	GCTTCTTTTATTTCCATCCGTGTTTCTAGACAACTGAGGTCTCCAGGCAGAGTGTAGCCTCCATTTGATGTCCAAAGCTCTGGCTACCCCAGAAATGACTTTTGACATGAAAGCCGATCCATTATCACTTTGTAGTGACCTTGGTAACCCAAATCAGGGAAATCTCTCTTTTTCTTTCTTTTTAATTTTTTTGAGAAAGAGAGAGAGCATGTGAGCCAAGTAGGGGGATGGGCAGGGACAGAGGGAGAGAGAGAATCCCAAGCAGGCTCCACGCTTAGTGTGGAGTCTGACTTGGGGCTCGATCTCATGACCCTGAGATCATGACCTGAGCTGAAATCAAGAGTCGGATGGTCAACAGACTGAGCCACCCGGGCGCCCAGGAAATATCTCTTTTGATAA…
LNAC01000450.1	1369230	145	NP_040334.1	NP_040334.1 envelope protein [Friend murine leukemia virus]	2.7e-52	80	GATTTAGAAGCTATAGAGAAATCAATTACTGCCTTAGAAAAATCCCTAACCTCCCTCTCCGAGGTAGTTCTACAAAATAGAAGGGGATTAGATTTGTTATTCCTAAAAGACGGGGGGTTATGTGCAGCCCTCAAGGAGGAATGTTGTTTTTATGCTGATCAGACTGGGATAGTTAGAGAAACCATGGACAAACTCAGAGAAAGACTAGCCCAAAGAAAAAAAGATTTTGAATCCCAGCAGGGCTGGTTTGAAAGTTGGTTCAATCGATCACCCTGGTTCACCACGTTACTGTCCACCATTTTAGAGCCCCTTATTATACTACTACTAATTCTTTCATTCGGCCCTTGCATTTTAAATAAACTTGTGCAGTTCATGAAAGACCGCTTGTCAGAGATCCAG…
LNAC01000450.1	1369230	96	NP_040334.1	NP_040334.1 envelope protein [Friend murine leukemia virus]	2e-39	83.3	GAGGTAGTTCTACAAAATAGAAGGGGATTAGATTTGTTATTTCTAAAAGGCGGGGGGTTATGTGCAGCTCTCAAGGAGAAATGTTGTTTTTATGCTGATCAGACTGGGATAGTTAGAGAAACCATGGACAAACTCAGAGAAAGACTAGCCCAAAGAAAAAAGGATTTTGAATCCCAGCAGGGCTGGTTTGAAAGTTGGTTCAATCGATCACCCTGGTTCACCACGTTACTGTCCACCATTTTAGAGCCCCTTATTATACTACTACTAATTCTTTCATTCGGCCCTTGC
LNAC01000459.1	1340905	181	sp|P00542.1|FES_FSVGA	sp|P00542.1|FES_FSVGA RecName: Full=Tyrosine-protein kinase transforming protein Fes	5.9e-44	59.7	CTTGGTGAGCTCCTGCTGCAGCTGCTGCCACTGCTCGGAGTAGGTCTTGCGCAGCTGCTGCCGCTCCCGGATCAGCAGGCCCAGCTTGTTCAGGGGCCCTGAGTTCAGATCCTCCGCGTGCTGTCTCAGCAAGCGGCTCAGACCCTCCGTCTGGCTGGTGATCTCTGCCCAGGACTGTACGACACGGGATGGGTGGAACAGGGAGTGGGGGCCAATGGCTCCCTGGCCCAGGCCTGCCGACTCTCCAGCCCTCCCCAGTGGGCTCCGGGAAAGGAAGGGGGCGGGCAGACAGAACTGTCCCCCCCACCCAGGAATTCCTCAGTCGAAGGCAAGAAGGGGACAAGGAAGCCTAGGGTCCACCAGAACCCCCACCTGGCTGATGGGGCTGTTGGGGCTGAT…
LNAC01000459.1	1340905	70	sp|P00542.1|FES_FSVGA	sp|P00542.1|FES_FSVGA RecName: Full=Tyrosine-protein kinase transforming protein Fes	4e-32	95.7	GTCAGTGGACTGGATGATGAAGTGCCGGGGCTGGCCGTCCCACAGCACAGACAGCACATACTCCTGCTTGCCCTGGCTCTCCCGCACCAGGAAGTCCCCGGAGTGCGTCAGCAGCTCAGCCACCTCTGCCCGTGGGATGGCTCCATGGTACCACAGCTGCTCGTGCAGCGCCTTCTGCACTTCCGGCACGAGCTGCAGGGGTGGAGGGAG
LNAC01000459.1	1340905	230	sp|P00542.1|FES_FSVGA	sp|P00542.1|FES_FSVGA RecName: Full=Tyrosine-protein kinase transforming protein Fes	1.2e-28	41.7	ACCGTAGTTAAGAGCCTCCGGAGCCGTCCACTTCACGGGGACTTGTCTGAGGCCCCCGGAGGCTGCATAGATGCCGTCAGCCTCCTCCCGGGACATCCCGAAGTCACTGATCTTCAGGACATTCTTCTCCGTCACCAGGCAGTTCCGAGCAGCCAGGTCCCTGTTGGGGGGGGGCGGGGAACGACAGCGTCCATGCGGCCGCAGCACCTGCCCAGCCCCGAGCTCCAGGCACAGCCTTGGACAGAGCTGCTCCCCAGCCCCGGGACTGCTGGTCCATGGGGCACAGGCAGCCGCCAGGTCTGCAGCCCATGCCTGACCTGAGGGGTGCAGCGGGGTGTGCCAGGCAGTGGGGGGCCACCCCCGCCCCGCTCTCACCGGTGGATGCAGCACTTGCTCTCC…
LNAC01000459.1	1340905	244	sp|P00542.1|FES_FSVGA	sp|P00542.1|FES_FSVGA RecName: Full=Tyrosine-protein kinase transforming protein Fes	2e-28	39.8	CGGGGACGCCTTACCCTTTTCCACAAACTCCCGGGTCTGCTGGTTGCTGAGGTTGGGGTAGGGGGAGGCCCCCAGGCTAAAGGCCTCCCAGAGGAGGATCCCGAAGCTCCACACGTCGCTCTCTGAGGAGTAGCGTCCTGCAGGGAGGGGAGGCGTGAGCGGGGAGCCAGGTGCACGGGCCAGAGTGAGGGCCTGGCCGCGGGGCAGCCCGATGGGGTAAGGCCCGGCTACCGTAGTTAAGAGCCTCCGGAGCCGTCCACTTCACGGGGACTTGTCTGAGGCCCCCGGAGGCTGCATAGATGCCGTCAGCCTCCTCCCGGGACATCCCGAAGTCACTGATCTTCAGGACATTCTTCTCCGTCACCAGGCAGTTCCGAGCAGCCAGGTCCCTGTTGGGGG…
LNAC01000459.1	1340905	47	sp|P00542.1|FES_FSVGA	sp|P00542.1|FES_FSVGA RecName: Full=Tyrosine-protein kinase transforming protein Fes	5.4e-21	100	CCGGTGCCGCTTCCGGATGCTCTGCAGCTCCTGGTAGATGGCGCTGAAGCTGGGCCGCTGCCCGGGCTCGTAGGCCCAGCACTGCTCCATGAGCCGGAACACGGCGTCGGGGCACAGCTCGGGGCAGGGCAGGCGGCCCCC
LNAC01000460.1	1331588	163	YP_009665180.1	YP_009665180.1 pol polyprotein, partial [Walleye epidermal hyperplasia virus 2]	4.8e-22	39.9	ACAGTACCCAGTTATGCCCCCAAATCCTTTTACTTGTTTTAGGGTTTTAGGGAGAGGGTAGGAGGTAATAGGTCAAACCCTATCTTCTACCAGTCTCTTTGTCTCCTCTGTGAGGGCCACACCCATATACTTGGCAAATGTCTTGCATAATTGTGCTTTGCACTGAGAAAACTTATATCCTCTTGCATCCAGGAAGTTGAGAAGTTTTTGGGTGCCAGTTGGAATGCTTTGCTCAAAGGAGGCACGTAAGAGGAGATTATCTACATATTGTAGTAGGATGCAGTTTTCAGCTGAAAAATCTGAAAGATCTTGGGACAGGGCTTGTCCAAATAAATGGGGACTATCTCAGAACCCCTGGGGTAACACTGTCTATGTTAATTGGGTGGTCAGATTAGTGGG…
LNAC01000472.1	1305124	688	YP_001497148.1	YP_001497148.1 gag-pol precursor polyprotein [RD114 retrovirus]	6.1e-86	33.3	TAAGCTGTTCTTTGAGAAGGCCTTGGCCCTTTCAGCCTTACCCAAGGATTGGAGGTGGTAAGGGATGTGGAGTTTCCAGGTTATATTGAGGCTTTTGGAGACCTGTTGTGTGATGCTGGAGATGAAGGCTGGCCCGTTGTCCAACTGCAGGGTCCAAGGGAGGCCGAATCTCGGGATGATGTGCTCAATGAGTGTAGTAGCCACCACGTCCGCTGTTTCCCTCGTAGTGGGATAAGCCTCGATCCAACCTGTAAAGGTGTCCACTAGAGTTAGTAAATACTGGAAGGTCTTGTGTTGGGGCATATGGGAAAGTCAAGCTGCCAGTCTTCACCTGGCTGGTGGCCGTAGAGTTGGTGGTTAGGCCCTGGCCTGCAGATCCTGCCTTGAACATTAACCACA…
LNAC01000472.1	1305124	147	YP_001497148.1	YP_001497148.1 gag-pol precursor polyprotein [RD114 retrovirus]	1.2e-33	53.7	AGGGATACAGAGAAGGAGGTCATCTACATATTGGAGGAGAGTACTGGCCTCAAGGGTGCATTGCTGGAGGTCCCCGGCTAGGGCCTGACCAAAGATGTGAGGGCTGTCCCTGAAACCGTGGGGTAAAACCATCCAGGTAAGCTGTTCAGGGGCATGGGTATTTGGGTCCTCCCAGGTAAAGGCAAAGAGAAAGTAGGAATTGGGGTGGAGAGGAATGGTGAAGAAGGCGTCTTTGAGATCAAGAACAGAGAAGTGGGTGGTGGTTGGGGGCATGTTAGAAAGGAGAGTATATGGGTTGGGGACCACCGGGTGGAGCGGGACTACTGCCTTGTTAATGAGTCTCAGATCCTGTACCAGGTGGTAGGCCCCCATGGACTTTTTTACAGGGAGGATTGGGGT…
LNAC01000472.1	1305124	1240	YP_001497148.1	YP_001497148.1 gag-pol precursor polyprotein [RD114 retrovirus]	1.3e-24	23.1	AAAGTCAAGCTGCCAGTCTTCACCTGGCTGGTGGCCGTAGAGTTGGTGGTTAGGCCCTGGCCTGCAGATCCTGCCTTGAACATTAACCACAGGACAAGTTTTACAGGCTCAATGCACATTTTCAATAGTCCTGTGGAGAAGGGGGTGGTGGAAGAGGGGTTGCAGGAATTGATGTAAGGCCTTAGGACCAACATGGAGAGACTGGTGAATTTCTGTGATCAGGGTGTGAATCAAGTTGTTCGGGAGAGCAATCTTATCCTGAATGTAAATCCATCCTTTGTCTCCAGGTCTACCTCCCAGTCCTTTGAGGGTGTGGATCTCCTCATCAGTGTATGAGGGATTATGAAGAGTGTTGAGAAAAAGGAGTGGGGCTGGGGAGGAGCCTAAGACTGTTTGTCT…
LNAC01000478.1	1278264	356	sp|Q85646.1|ENV_MMTVC	sp|Q85646.1|ENV_MMTVC RecName: Full=Envelope glycoprotein gp70; AltName: Full=Env polyprotein; Contains: RecName: Full=Surface protein; Short=SU; AltName: Full=Glycoprotein 52; Short=gp52; Contains: RecName: Full=Transmembrane protein; Short=TM; AltName: Full=Glycoprotein 36; Short=gp36; Flags: Precursor	1.1e-52	37.6	GAGACGACTCCATCTGAGCGGCCCTCCAGGGGCACCACTATAGACTTGTATCGTCTACTAGCTGCAGCAGGCTTCTTAAATTTCAGATGACCAAAACTGCCAATGTCTGTTGAAACAGTTGCTGCTTGTGTGGGACCACCATATGCTCTCATTTACCCAGGTGAAGGGCAACTTACTATTGCTAAAACAAACTCTCATTATCATGTGATGTGTCATCAATATGTGTTAACTTCATGTATTGACTCAACCACTGGACGTCAGACTTTTGTACTTGTCTATCAACCCTCATATGTTATTCTTCCTGTAAACATATCTGGTCCTTGGTATGATGAGCCTGGTATATATAGTCTCCAAGTACTTAATCAGGCTTTACAACGGCCTAAAAGATTTGTGGCAGCT…
LNAC01000489.1	1240421	317	YP_223871.1	YP_223871.1 protease/polymerase, partial [Reticuloendotheliosis virus]	3.4e-62	41	CTCCCCACCAAGGTGGCAGTAGTTCATTGCCGGGGGCACCAAGCTTCCAAGGACCCTGTCTCCCAAGGCAACAATAAGGTTGACTCCATTGCCAGACAAACAGCCTTAGGCTCCTCCCCAGCCCCACTCCTTTTTCTCAACACTCCTTATAATCCCTCATACTCTGACCACACCCTCAAAGGGCTGGGAGGTAGACCTGGAGACAAAGGATGGATTTACATTCAGGATAAGATTGTTCTCCCGAACAACTTGATTCACAGGGTGATCACAGAAATTCACCAGTCTCTCCATATTGGTCCTAAGGCCTTACATCAATTCCTACAACCCCTCTTTCACCACCCTCTTCTCCACAGGACTATTGAAAATGTGCATCGAGCCTGTAAAACTTGTTCTGCGGTT…
LNAC01000489.1	1240421	268	YP_223871.1	YP_223871.1 protease/polymerase, partial [Reticuloendotheliosis virus]	3.1e-55	48.1	CCTGACCCCTCAAAACCCTTCCACCTCTTCACTGAGTAGCCTTCTAGCTCAGCCACTGGACTCCTGGCTCAACCGGCCAGATCCACCTACAGGGCGGTGACCTACCTCTCTAAACAGCTAGATGTCACCACCCAGGGCTGGTAGCCATGCCTCAGGGAGCTGGCAGCAGCCGCCTCCCTCACAAAAGAGGCCCTTAAACTCACTCTGGGACAGCCTCTCATTGTTTTTTCTCCCCATCCACTGGTGGATCTAATCAGCCACAAATCCTTGGCTCAACTGACCCCCTCCCGCCTCCAACTCTACCATTTACTGTTTATCAAAACCCCCCAGGTTTCCCTTTCTGCCTCTCCCCGCTTAAACCCCGCCACTCTCCTGCCTGCACCCTCATCTACCTCTGAT…
LNAC01000489.1	1240421	472	YP_223871.1	YP_223871.1 protease/polymerase, partial [Reticuloendotheliosis virus]	3.5e-51	34.5	GAGCCCAGGGTTACACTCCAGGTAGCGGGTAAGTCCATATCCTTTCTGTTGGACACGGGGGCTCCCTATTCCATTCTGCCTTCCTACTCGGTTCTAGTCTTCCCTCCCCGGTTACGGTGATGGGAATCGACGGCACCTCCTCCACTCCAAGGACCACCCCTCCCCTCACATGCAGCCTGGATGGGTTCCCCTTCTCACACTCCTTCCTCATTATCCCCTCCTGCCCCATGCCTCTCCTCTGCAGGGATAGCCTCCATAAACTCCAGGCCACCATATGTCTTTCCCCTTCCCCCTCTACATCCTCACACCTTATCCTTCCCTTAATCCCCTCTGCCGTCCCCCTCCCCCAGCTGTTTCCTCTCAGTGGACCCCCAGGTCTGGGATACCTCCAGGCCTGTC…
LNAC01000497.1	1537132	1001	NP_057933.2	NP_057933.2 Pr180 [Moloney murine leukemia virus]	0	67.2	TCCCGGGATCCATAGTCTGCAGAAACCTGCTGTTCCTAGGAACTCCCGCAACTGCCTATGGTTTCGAGGTGCAGGAATGTTAGAAATGGTTTCTTTTCTTGCAGCCGTTAGCCATCGCTGGCCGTCATATAATTTATAGCCCAGGTAGGTGACTTCAGTTCGGCAAATCTGGGCTTTCTTTGCGGATGCCCTGTATCCCAGCTGGCCTAGGGTTAATAGGAGATCCCCAGTACCTGTCCGGCAATCCTCTTCATTGGTGGCCGCTAGTAGGATGTCATCAACGTATTGAAGCAGGACCAAGGAGGGGTGCCTTACCCGAAAGTCGGCTAAGTCTTGGTGAAGAGCCTCGTCGAACAGCGTTGGGCTGTTTTTAAATCCCTGTGGTAACCGAGTCCAGGT…
LNAC01000500.1	1242708	360	sp|P07331.1|MOS_MSVMH	sp|P07331.1|MOS_MSVMH RecName: Full=Serine/threonine-protein kinase-transforming protein mos	1.7e-149	74.7	TTCACTTACCTGAGCCACTCTGGGGTCCACTTTGAAGGCACGATGCCCTCCCCTCTTCCCTGGCACAGTTACCTCCCCAGCAGGTTTTCTCCCTCGGTGGACTCGAGGCCGTGCAGCAGTCCTTCCGAGCTCCCAGGTAAGGCAGGGAAGCTCTTCCTGGGTGGCACTCCCCCCAGGGCCCCACGACTACCACGCCGGCTGGCCTGGTGCTCCATCGACTGGGAACAGGTGTGCCTCCTGCAGAGGCTGGGAGCTGGTGGGTTCGGCTCTGTGTACAAGGCGACTTACCACGGTGTTCTGGTGGCCATAAAGCAAGTGAACAAGTGCACCAAGAACCGACTGGCATCCCAGCGCAGTTTCTGGGCTGAGCTCAACATCGCAAGGCTTCGCCACGATAAC…
LNAC01000505.1	1209383	237	sp|Q85646.1|ENV_MMTVC	sp|Q85646.1|ENV_MMTVC RecName: Full=Envelope glycoprotein gp70; AltName: Full=Env polyprotein; Contains: RecName: Full=Surface protein; Short=SU; AltName: Full=Glycoprotein 52; Short=gp52; Contains: RecName: Full=Transmembrane protein; Short=TM; AltName: Full=Glycoprotein 36; Short=gp36; Flags: Precursor	2.9e-42	42.6	CGAGTAAATCCCGAGTAAATGGGATTTTACCTTAAACCAAGGTGTATCCGAGTGGTTATAAGGAAAAGGAGTTACACAAATCCACCTATATCTTGCATGACAGCGGGCAGTAAATCTAGTTTTTAAATTTTGAATTTCTTTACCTAAGTATAGAACAGTCTCCTCTAACACGTCTACTCTGGTCCCTAACTTTTCATAAATTTGTTCCTGTAACTGTAATGCTGTACTTACATCTTTAGTTAGTTCGTTTACATGATGAGCAGTATGTACTTGTTGTACTAGGGCAGCAGTGGCTATAGAAAAGGAGCTGATCATTTCTATCAGGGCAGTAATACCTAAAATAAGAGCTGCCACAAATCTTTTAGGCTGTTGCAAACCTTGATTAAGTACTTGGAGACT…
LNAC01000513.1	1211572	233	YP_223871.1	YP_223871.1 protease/polymerase, partial [Reticuloendotheliosis virus]	7.5e-22	31.8	GGGGGGAGGCCGCCATGCACTAATTTGAAAGGGAAAAACCTAGCGTCCCGGGTGTGCAGCAGGTACGCAGGAGGTCCAGGGGTAGCAAATCTGGCCATGGGTGGTTAGTCCCCTGAAAAAAGGTTGCTAAGATCCCCTGAGCTTTGGGGCCGGTGGGGGGTGAAGTCTCCAGGTGACGTCGAGAGACTTGGTCAAGACCAGTACGACATCTCCTACGAATGCGGGCCCGTTGTCACTGTGGATTGTTCATGGCAGGCCAAACCCGGGCATGAGCTCCCATAGGAGGACTTTGGCTACGGCCCAGCTTCTCTCTGTCCTGGATCGGAAGGCCTCGACCCATCCTGAGAATATGCACATCATCACTGGGGGATCTCGGGACGCCCTGCTCAGCTGCACATC…
LNAC01000520.1	1172047	432	NP_045937.2	NP_045937.2 Pr gag-pro-pol [Walleye dermal sarcoma virus]	1.9e-22	27.3	CACACCACCTCTAAGGAAGAGTTACAATTATCTCCACACACTCTTCATTACCTAGGTCATGATCTAAGTGCTAAAGGAATTCATCTGTCTCCAAAAAGAATTAAGCTAATTCAGGAATTTCCTCGATCCACAACCAAGAAATAGCTTCATGGATTTCTGGCCCCAGCTGGTTATTGCAGACTATGGGTTCCTAATTTTTCTCTATTATCTTCTCCACTCTATGAACTTACTAAAATTTCCATTCCTGAGTCCCTTCCTTGGGACGACAAACACGCACAGGCTTTTATGAGGCTAATACAAGCAAGCGCTGTAAGAACCACTTGCCTTGGGGCTCACTCTTCAAATTTTCCACATTATTTGCATAGGAAAGGGATCATCCAGCCCTAGGAATGCTTAAGC…
LNAC01000525.1	1161539	1247	YP_001497148.1	YP_001497148.1 gag-pol precursor polyprotein [RD114 retrovirus]	8.9e-214	39.8	GAGACACCAGAGAACCAACAGATGGTAAATGCAGCCTTTGTGGCTCCTTTGTCAGCCCCTGACATCTGCCTCAAACTCCAAAAACCTGAGGGTTTCACCAGGATGAACATCACCTAACTACTAGAAATAGCAAACAAAGTCTACCAAAACCAGGACACCATGGCCAAACGAGAGGCTGAAAAGAAAATGAAACAGAAGGTCACTTTGCTAGCTGCAGCCCTCCAATAAGACTCCCAACTATGCAGAACAACAGGACGGTCAGAAGAACAACCTCCACAGTGCAGGACCCTCAAAAAGGATCAATGGGCATATTGCAAGGAAATGGGACACTGGAAAAATGAATGCCCGAATCGGAAGCCCAGGCCATTCAAACCCTCCACCCAACCTGAGACCCAAACA…
LNAC01000527.1	1506098	147	sp|P31748.1|AKT_MLVAT	sp|P31748.1|AKT_MLVAT RecName: Full=AKT kinase-transforming protein	1.8e-25	42.9	TTTGTGAAAATCAAAACCCTGGGGATCGGTGCCTTTGGAGAAGTGTGCCTTGCTTGTAAGGTGGACACTCATGCCCTGTATGCCATGAAGACCCTGCGGAAGAAGGATGTCCTGAACCGAAATCAGGTGGCCCACGTCAAGGCTGAGAGGGACATCCTGGCCGAGGCAGACAATGAATGGGTAGTTAAACTCTACTACTCCTTCCAAGACAAGGACAGCCTGTACTTTGTGATGGACTACATCCCAGGGGGAGACATGATGAGCCTGCTGATCCGGATGGAGGTCTTCCCTGAGCACTTGGCCCGCTTTTACATTGCCGAGTTGACTCTGGCCATAGAGAGTGTCCACAAGATGGGCTTCATCCACCGAGACATCAAGCCAGACAACATTTTGATAGAT…
LNAC01000533.1	1143366	207	sp|Q85646.1|ENV_MMTVC	sp|Q85646.1|ENV_MMTVC RecName: Full=Envelope glycoprotein gp70; AltName: Full=Env polyprotein; Contains: RecName: Full=Surface protein; Short=SU; AltName: Full=Glycoprotein 52; Short=gp52; Contains: RecName: Full=Transmembrane protein; Short=TM; AltName: Full=Glycoprotein 36; Short=gp36; Flags: Precursor	1.9e-38	46.4	TTAAGTAGGCCTAAGCGCTTTGTTGCAGCACTAATTCTAGGAATAACTGCTCTAATAGCTGTTATAAGTTATTTTGCTTTATCTACCACTGCTTTAGTTCAAGAAATACATACTGCCAACCATGTTGATTCCCTAAGTCAAAATGTATCAACTGCTTTATATACACAAGATCAGATAGATAAAAAATTTGAAGCTCGCTTAAATGCTCTTGAAGAGACTGTTCTATATATTGGTAATCAGATTTAAAATCTAAAGACACGCTTAACTACCAATTGTCATTGACAATATAAATGGATCTGTGTAACTCCACATCTTTACAATTCATCAGAGATGCCATGGGATAGGGTTAAAAATCATCTTTTGGGCATTTGGGATAATAATAATTCACTAGACCTAACA…
LNAC01000551.1	1083468	97	NP_862831.2	NP_862831.2 gag protein [Enzootic nasal tumor virus 2]	2.2e-20	50.5	CGGGTACTTTGCATACGAGTCCTTAAATCTTTGTTCAAGGCCCGTGGAACAAAAGTTAGTGATGCTCAAATAGAGAGATTTCTTAAATTTGTCCTAGAAGTTCGCCCCTGGTTTCTGGAGGAGGGCACAGTTAATCTTCCTACCTGGGTAAAGATAGGAGAATGGCTTAAAGATTATTATTCTGTACATGGTCCTACCAAGGTTCCTGTTGACACCTTCTCTTTGTGGAACTTGGTATGTGATTGCCTTGATCCGGTCCATGAATTGGAAAAGGTCTTGGGCTCTTTACTA
LNAC01000561.1	1059236	190	sp|P03360.2|POL_AVIRE	sp|P03360.2|POL_AVIRE RecName: Full=Gag-Pol polyprotein; Contains: RecName: Full=Protease; Contains: RecName: Full=Reverse transcriptase/ribonuclease H; Short=RT; Contains: RecName: Full=Integrase; Short=IN	1.8e-35	44.2	CCCATACAGGAGTTCGAAGGGGCTTATTCCTGACAGTCCTCTAGGGGAAGCTCTTAATCTGGCGAGTGCCAAGGGAAGGAGGGTTGGCTAAGACAGGCGGGTTTCTAGGGTGAGTTTGGTAAGCTGTTCTTTGAGAAGGCCGTTGGCCCTTTTAACCTTACCCAAGTATTGGGGGGGGTAAGGGATGTGGTTATATGAGGTTATATTGAGGCTTTTGGAGACCTGTTGTGTGATGCTGGAGATGAAGGCCGGCCCGTTGTCTGACTGCAGGGTCCGAGGGAGGCCGAATCTCAGAATGATGTGCTGAATGAGTGTAGCAGCCACCACGTCCGCTGTTTTCCTGGTAGTGGGATAAGTTTTAATTTAACCTGTAAAGGTGTCCACTAAAGTTAGTTAGTA…
LNAC01000570.1	1037563	169	NP_040334.1	NP_040334.1 envelope protein [Friend murine leukemia virus]	1.2e-55	74.6	ACGGGGGCCTCGGCCCTACTTCAAAGTAATCAACTTATGCATTTACAAGCCGCCATGACTGCTGATTTAGAGGCCATAGAAAAATCAATCACAGCCCTAGAAAAATCCTTGACTTCCTTATCAGAGGTTGTGCTGCAGAATAGGAGAGGACTAGACCTTTTATTTTTAAAAGAAGGAGGGTTATGTGCAGCTTTAAAGGAAGAATGCTGTTTTTATGCCGACCATACCGGGGTGGTCAGGGAAACAATGGACAAGCTAAGGGAAAGATTAGCCCAGAGAAAAAGAGACTTTGAATCCCAACAGGGCTGGTTTGAAAGTTGGTTCACCCGTTCCCCTTGGTTCACAACCTTAATATCCACCCTCATGGGGCCCCTTATCATCTTATTACTAATTCTGTCA…
LNAC01000571.1	1030548	224	YP_009665180.1	YP_009665180.1 pol polyprotein, partial [Walleye epidermal hyperplasia virus 2]	6.6e-19	33	ATACTGACCTCCATCCCCACTGAAAGCAAAATTTTCACTGTCCTCAATCTATGTAGTTCTACCTTTAGCTTCCCTGTAGATAAGGCCCGCCAATATCTGTTCGCCTTCACTTGGGAAGGAAAACAATACACCTGCACGGTAATGGCCCAGGGTTTTACTGAGAGTCCTTCTTGAAAACCTTAAAAGCTGACTTAGATGACATAAAGTTTTCTGGAGGCTCTACCTTGTTACTATACGTAGATGGCTTGCTTCTCTGCTCCCTTCCCCCATGCCTCTTCACTGGAGGACTGCAGCCACCTGTTAAAGCCTTAAAGGGACATAAAGTCTCCAGGGAAAAAATCGATGTTTGCTCAGACTCAGATTCCATATTCAGGGCACCTGAGTTTGGAAAAGGGCTGT…
LNAC01000580.1	1008542	1216	sp|P03359.2|POL_WMSV	sp|P03359.2|POL_WMSV RecName: Full=Gag-Pol polyprotein; Contains: RecName: Full=Matrix protein p15; Short=MA; Contains: RecName: Full=RNA-binding phosphoprotein p12; AltName: Full=pp12; Contains: RecName: Full=Capsid protein p30; Short=CA; Contains: RecName: Full=Nucleocapsid protein p10-Pol; Short=NC-pol; Contains: RecName: Full=Protease; Short=PR; Contains: RecName: Full=Reverse transcriptase/r…	9.2e-74	27.2	GGCACCAGAGGATCTGACACGACGGGGCCCTAAGGCTGGTCCAGCTCCCTTGACATCAAGCTGGCTGTGCCCCAGCTTACCCTGGATGTGGAAGGTAAGTTTATCAACTTCCTTATTGATACAGGAGCCCCTTACTATGTCCTTATTCAGCACTCTGGCCCTACTTGTCTTTCTAATCACAAAATTGTTGGCAGAAAAGGGGAAACCAAAATGTGCCACCAGACAATGATTTTAACTTGTAAATATAGAAGTCAGTTGATCACTCATGGTCTTCTGGTCCCTCCGTCTTGTCCCACTCTGTTACTTGGACGAGACTCAATGTATAATCTAGGAAGCAGGTTTGCCCTTACTAAAGAAGGGGATGGCTTATTCTCTAACACCTGGAAAAGTAAAACCTTA…
LNAC01000584.1	996731	190	sp|P03360.2|POL_AVIRE	sp|P03360.2|POL_AVIRE RecName: Full=Gag-Pol polyprotein; Contains: RecName: Full=Protease; Contains: RecName: Full=Reverse transcriptase/ribonuclease H; Short=RT; Contains: RecName: Full=Integrase; Short=IN	1.1e-37	45.8	CTCCACAGGACTATTGAAAATGTACATCGAGCCTGTAAAACTTGTTCTGCGGTTAATGTCCAAGGCAGGATCCGCAGGCCAGGGCCTAACCACCAACTCTGCGGCCACCAGCCAGGCGAAGACTGGCAACTTGACTTCACCCATATGCCCCAACACAAGACCTCCCGGTACTAACTAACTTTAGTGGACACCTTTACAGGTTGGATTGAAACTTATCCCACTACCAGGAAAACAGCGGACGTGGTGGCTGCTACACTCATTCAGCACATCATTCTGAGATTCGGCCTCCCTCGGACCCTGCAGTCAGACAACGGGCCGGCCTTCATCTCCAGCATCACACAACAGGTCTCCAAAAGCCTCAATATAACCTCATATAACCACATCCCTTCCCACCCCCAA…
LNAC01000585.1	1001390	420	sp|P03360.2|POL_AVIRE	sp|P03360.2|POL_AVIRE RecName: Full=Gag-Pol polyprotein; Contains: RecName: Full=Protease; Contains: RecName: Full=Reverse transcriptase/ribonuclease H; Short=RT; Contains: RecName: Full=Integrase; Short=IN	6.2e-54	35.2	CAAGGTAGCCATGTCCCGCACCCAGTGGTTCCACATCCATACACCCTCCTCCAGTATGTGGATGACGTCCTCCTTGTCGGTGACACACAAAAAGACTACACAAAAGGCACAAAGGCCCTCCTACAGCTCCTATCAGACTCAGAATATTGAGTCTCATAGAAGAAGGCACAGATCTGCCAAGAACATGTCCATTATCTTGGTTTCCTCCTCACACAAGGAAAAAAAGAAAGAGGGCCAGAGAGAAAAAAAGTCATCATCTCCTTGCCATAGCCCCAAGCAAAAAGGGCCCTACAAGAATTCCTTGGCGCTATAGGACTCTGCCATATCTGGATTCCTGGGTTCTCAGTAATAGCAAGACACCTCTATCATCTCTTAGGGGGACTAAGTCGAGAACCCCCT…
LNAC01000585.1	1001390	716	sp|P03360.2|POL_AVIRE	sp|P03360.2|POL_AVIRE RecName: Full=Gag-Pol polyprotein; Contains: RecName: Full=Protease; Contains: RecName: Full=Reverse transcriptase/ribonuclease H; Short=RT; Contains: RecName: Full=Integrase; Short=IN	6.8e-37	26.1	GCCCTGGGCCTACCAAATATAGAAGAACCCTTCAATCTCTTTGTACGTGAAAAAATAGCACTCAGGGTACTCACCCAGACTGTTGGGTCCTGACAACGGCCAATTACATATCTGTTAAAAGAGATTGGACTCTGTGGTACTGTGCCTTAGGCTGCTAGCAGCCATAGTCCTACTCATTAAGGAGGCAGACAAGTTCACTGTGGGACAAAAACTTAATGTCAAGGTCCCTCATGCAATCCTCATGAACACACAGGGGCACCACTTCCTTTCCAACTCTTGGCTAGCACAATACCAAGGGCTCCTCTGCAAGAATCCATGGGTCACCCTTGAAACAGTAAAGACATTAAATCCAGCGAACTTTCTCCCCATGGAAGAGGGGGAACCAGACCATAACTGCTC…
LNAC01000586.1	991178	272	sp|P00543.1|FES_FSVST	sp|P00543.1|FES_FSVST RecName: Full=Tyrosine-protein kinase transforming protein Fes	3.5e-49	39	GAAGAACTGGGTGAATGTGCCTTCGGAAAGATCTATAAAGGCCATCTCTATCTCCCGGGCATGGACCACGCTCAGCTGGTTGCCATAAAGACGTTGAAAGACTACAACAACCCCCAGCAGTGGACAGAGTTTCAACAGGAAGCCTCCCTGATGGCCGAACTACACCATCCCAATATCGTCTGCCTTCTAGGTGCCGTCACTCAGGAGCAACCGGTGTGTATGCTTTTCGAGTACATGAATCAGGGGGATCTCCACGAGTTCCTCATCATGCGTTCCCCACACTCCGATGTCGGCTGCAGCAGCGACGAAGACGGGACCGTCAAATCCAGCCTGGATCACGGAGATTTTCTGCACATTGCAATTCAGATTGCAGCCGGCATGGAGTACCTGTCTAGTCAC…
LNAC01000588.1	990115	165	sp|P00544.1|FGR_FSVGR	sp|P00544.1|FGR_FSVGR RecName: Full=Tyrosine-protein kinase transforming protein Fgr	4.2e-71	81.2	GCCGAGACCGCGTCCACCCCACGAGCACAGGCCCCTCGCCCTCACCCCTCCGCCGTCGCCGCTGCCGGTTTACACCGCCCCCAGTTCGCCATGGATGACGATATCGCTGCGCTTGTGGTCGACAACGGCTCCGGCATGTGCAAAGCCGGCTTCGAAGGTGACGACGCCCCCCGGGCCGTCTTCCCCTCCATCGTGGGGCGCCCACGGCACCAGGGTGTGATGGTGGGCATGGGCCAGAAGGACTCCTATGTGGGCGACGAGGCCCAGAGCAAGAGGGGCATCCTGACCCTGAAGTACCCCATCGAGCACGGTATTGTCACCAACTGGGACGATATGGAGAAGATCTGGCACCACACATTCTACAACGAGCTGCGTGTGGCCCCGGAGGAGCACCCCGTG…
LNAC01000590.1	985000	102	NP_598374.1	NP_598374.1 ubiquitin-like protein [Murine osteosarcoma virus]	7.7e-33	75.5	CTGGAGGGCATCGCTCCAGAAGATCAAGTCATTCTCCTGGCAGGCACGCCCCTGGAGGCTGAGGCTACCCTAGGTCAGTGTGAAGTGGAGGCTCTGACCTTCCTGGAAGGAGCTGGCCGTATGTTTGGAGGTAAAGTCCATGGTTCCCTGGCCTGTGCTGGGAAAGTAAGAGGGGAGACTCCCAAGGTGGCCAAACAGGAGAAAAAGAAGAAGACGAAAGGCTGAGCCAAGCAGCAGATGCAGTACAACCAGCGCTTTGTCAACGTTGTGCCCATTTTTGGCAAGAAGAAGGACTACGATGCCAAC
LNAC01000599.1	970084	114	sp|P10533.1|RMIL_AVII1	sp|P10533.1|RMIL_AVII1 RecName: Full=Serine/threonine-protein kinase-transforming protein Rmil	1.8e-26	53.5	AGAAAGACCCGTCATGTCAACATCTTGCTGTTCATGGGCTTCATGACCCGGCCAGGATTTGCCATCATCACGCAGTGGTGTGAGGGCTCCAGCCTCTACCACCACCTGCACGTGGCTGACACACGCTTCGACATGGTCCAGCTCATCGACGTGGCCCGGCAGACTGCCCAGGGCATGGAGTGAGCCTCCCGGCCTGGGGATAAAGGGAGGGAAGGGCCAGGAGGCCTGGGGTAGGGAGATGAGGTAACCCCCGGCCAATGTGCCTTCCGCTTCCATCCCTACAGCTACCTCCACGCCAAGAACATCATCCACCGAGATCTCAAGTCTAACAGTATCTGCCTG
LNAC01000609.1	990071	265	YP_001497148.1	YP_001497148.1 gag-pol precursor polyprotein [RD114 retrovirus]	2e-41	42.3	AAGTAAGTCTTTGAGCTCCTTAAAGGCTCTCTCTTGTGTGTCTTCCCATTGTAAAGGTTGCTTGTCTGGTCCCTCCAGTAAATCATATAGGGGACTAGCTATGACTGAGAAACCCTGGTATCCAGATTCTATAAAATCCCGTGGCTCCTAGGAACTCACGTAAGGCTCGCTTAGTAGTGGGCCATGGGAGGCTAGTTATTATGGCCTTCCATTCTATGCTGAGGGTCCATTTTCCCTGAGTTATGATGAACTCCAAGTATTTGACTTCTTGTCTGCATAATTGTGCCTTTTTCCAAGAGACCCAATATCCCCTCTTTGATAAGTGTTGTAGGAGGTCGACTGTTGCTTGGTGGCAGGCATCCTCAGTCAGGTGGTGATGAGGAGGTCATCAACATACTG…
LNAC01000609.1	990071	118	YP_001497148.1	YP_001497148.1 gag-pol precursor polyprotein [RD114 retrovirus]	5.9e-33	60.2	CCTCAGGGAGGTCTCAGTATGTAACTTGGATAGGGTTTCCTTGAGGGTATGGTTCATGTGCTGTACTTTCCCTGAACTCTGAGGTCAGTAGGCTGTGTGGAGTTTCCAGGAGATGTTGAGGGCTGAAGTTAGTCCTTGTAGGACCTCTGAGATGAAAGCTGGACCATTGTCACTCTGAATGGTGAGTGGGATCCCATATCAAGGAGCAATTTCTTGGAGTAGTATTTTGGTGACCTCTTTGGCCTTTTCAGTTCGGGTAGGAAATGTTTCAAACCACCCCAGAAAGGTGCAGACTAGGACCAAGAGATATTTGATACCTCGGTGAGGGGTCATCTCAGTGAAATCTACCTC
LNAC01000619.1	934254	423	sp|P03359.2|POL_WMSV	sp|P03359.2|POL_WMSV RecName: Full=Gag-Pol polyprotein; Contains: RecName: Full=Matrix protein p15; Short=MA; Contains: RecName: Full=RNA-binding phosphoprotein p12; AltName: Full=pp12; Contains: RecName: Full=Capsid protein p30; Short=CA; Contains: RecName: Full=Nucleocapsid protein p10-Pol; Short=NC-pol; Contains: RecName: Full=Protease; Short=PR; Contains: RecName: Full=Reverse transcriptase/r…	6.3e-109	57.7	CTCTAATTTCTGGAGTTTCCTTTTAATGTCAGGGGCCGCCTGTTTGACAAAGGACATAACTACTGCTGCCTGATTCTCAGGGGCCTCGGGATCCATGGGGGTATACTGTCTAAAGGCTTCCATCAACCTTTCTAGAAAGGCCACTGGACTCTCTGTCTTACCTTGTATTACTGCATATACCTTAGCCAAATTGGTGGGCTTGCGAGCAGCAGCCCTGAGACCCGCCATTAGAGTCTGGCGATAAATGAGCAGTCGTCCCCTACCTTCTGCCTCGTTGTGGTCCCAGTCAGGCCTGGATAGAGGGAAACTCGCATTAATGAGGTCCGGATTAGCTGTTGGTCGTCCATCATGCCCAGGGACCAACTTTCTTGTTTCCACCTGGATCCTTTCCCTCTCCTC…
LNAC01000619.1	934254	260	sp|P03359.2|POL_WMSV	sp|P03359.2|POL_WMSV RecName: Full=Gag-Pol polyprotein; Contains: RecName: Full=Matrix protein p15; Short=MA; Contains: RecName: Full=RNA-binding phosphoprotein p12; AltName: Full=pp12; Contains: RecName: Full=Capsid protein p30; Short=CA; Contains: RecName: Full=Nucleocapsid protein p10-Pol; Short=NC-pol; Contains: RecName: Full=Protease; Short=PR; Contains: RecName: Full=Reverse transcriptase/r…	2.8e-24	36.5	CTGGTAGATACAAGAGTAACTTATTGAGTCCTTAACACTAAATTAGCTAAGAACACCCAGAAAGCAATGACTGTGGCTGGAATTATGGGCAAGCTGCAGCAAAGGCCAGTTTTCCAGCCCCTGGAATATCACGTAGGTGACTTCACACTAAGACACAGTTTCCTTTAGATGCCCGAGAGTCCTATCCCACTGTTGGGAAGTGACTTGCTTTGCAAATTAAATGCTCAAGTCACATTTCTCCAGTTGGTGAGTGAAACTGTTTGGGCAGGAGGGGAAGCTCTGTGCACACAGAATGCACAGTCAATGCACACTGAAGTGGAGAAGGGAAGTCAAGCACCCAGGAAAAGACACTCTCTGCTACAGAAGGAAGCCCTGGAAGGCATGGAGCCAGTATTGCAA…
LNAC01000628.1	916978	96	sp|P01105.1|MYBE_AVILE	sp|P01105.1|MYBE_AVILE RecName: Full=p135Gag-Myb-Ets-transforming protein; Contains: RecName: Full=Transforming protein v-Myb; Contains: RecName: Full=Transforming protein v-Ets	1.9e-41	86.5	CCTCTCTCCAAAGGCACATGTTCTCTGTTTCCAGGTTATGGTATCGAGCATGCTCAGTGCGTTCCTCCATCGGAGTTCTCAGAGCCTAGCTTCATCACAGAGTCCTACCAGACACTCCATCCCATCAGCTCGGAGGAGCTCCTGTCCCTCAAGTATGAGAACGACTACCCCTCGGTCATTCTCCGGGACCCTCTGCAGACAGACACCTTGCAGACTGACTACTTTGCCATCAAACAAGAAGTTGTAACCCCAGACAACATGTGCATGGGGAGGACCAGTCGTGGTAGG
LNAC01000628.1	916978	70	sp|P01105.1|MYBE_AVILE	sp|P01105.1|MYBE_AVILE RecName: Full=p135Gag-Myb-Ets-transforming protein; Contains: RecName: Full=Transforming protein v-Myb; Contains: RecName: Full=Transforming protein v-Ets	1.7e-34	92.9	CTTTCCTCAGACCCCCGGCAGTGGACAGAAACCCATGTTCGCGACTGGGTGATGTGGGCTGTGAATGAGTTCAGCCTGAAAGGTGTGGACTTCCAGAAGTTCTGTATGAATGGAGCGGCCCTCTGTGCACTCGGGAAGGACTGCTTTCTCGAGCTGGCCCCAGACTTCGTTGGGGACATCTTGTGGGAACATCTCGAGATCCTGCAGAAA
LNAC01000628.1	916978	84	sp|P01105.1|MYBE_AVILE	sp|P01105.1|MYBE_AVILE RecName: Full=p135Gag-Myb-Ets-transforming protein; Contains: RecName: Full=Transforming protein v-Myb; Contains: RecName: Full=Transforming protein v-Ets	7.7e-27	67.9	AAATTTGTAGGCATACCTCTTGCCGTGCACTTTGGTCATAATGTTTTTATCATAGTAGTATCTGAGGGCCCGGCTCAGCTTGTCATAATTCATGTTGGGCTTGCTTTTCCGCTCCCCCCAGCGCCGGGCCACCTCATCGGGGTCCGTCATTTTGAACTCCCCGTTGGTCCCCTCCCAGGTGATACAGCTGGCGTTGGCGCTGTCGGAGAGTAGCTCGAGGAGGAACTGCCACAGCTGGATCTGCCCGCTTCC
LNAC01000628.1	916978	59	sp|P01105.1|MYBE_AVILE	sp|P01105.1|MYBE_AVILE RecName: Full=p135Gag-Myb-Ets-transforming protein; Contains: RecName: Full=Transforming protein v-Myb; Contains: RecName: Full=Transforming protein v-Ets	2.2e-26	94.9	CAGGTGGCCAGGAGATGGGGAAAAAGGAAAAACAAGCCCAAGATGAATTATGAGAAACTGAGCCGTGGCCTACGCTACTATTACGACAAAAACATCATCCACAAGACGGCGGGGAAACGCTACGTGTACCGCTTTGTGTGTGACCTGCAAAGCCTCCTGGGATACACGCCCGAGGAG
LNAC01000628.1	916978	45	sp|P01105.1|MYBE_AVILE	sp|P01105.1|MYBE_AVILE RecName: Full=p135Gag-Myb-Ets-transforming protein; Contains: RecName: Full=Transforming protein v-Myb; Contains: RecName: Full=Transforming protein v-Ets	2.9e-18	93.3	TTTTCAGGCAGTGGACCAATCCAGCTGTGGCAGTTTCTTCTGGAATTACTCACTGATAAATCCTGTCAGTCTTTTATCAGCTGGACAGGAGATGGCTGGGAGTTCAAGCTTTCTGACCCAGATGAGGTAAGAAGG
LNAC01000628.1	916978	44	sp|P01105.1|MYBE_AVILE	sp|P01105.1|MYBE_AVILE RecName: Full=p135Gag-Myb-Ets-transforming protein; Contains: RecName: Full=Transforming protein v-Myb; Contains: RecName: Full=Transforming protein v-Ets	4.7e-16	93.2	TATCCAGCCGCCCTGCCCAACCACAAGCCCAAGGGCACCTTCAAGGACTATGTGCGTGACCGTGCTGACCTCAACAAGGACAAGCCTGTCATTCCTGCTGCTGCCCTGGCTGGCTACACAGGTAGGCGCCCT
LNAC01000640.1	990492	221	YP_009109694.1	YP_009109694.1 reverse transcriptase [Baboon endogenous virus strain M7]	7e-26	34.4	GGGGATTGTAATGCAAAAGCTGGGGCTAACCAGAGATTGGTGGGCTATTTCTCAGAACAGCTAGATCCAGCAGGATGGCAGAGTTTCCTACAAGTGGTTGCAGATACTACCCTCTTAGCTAATGAAACTTCTAAGCTTGCTCTGGGCCAACAGCTGGAATGCATAACTCCCCATCATGTTTAGACAGTACCAGAAATTAAAGGACACCATTGGCTAATGGGAGGATGGTTAGCTAAATACCAGTCTCTTCTGAGGGACACCTCAGATATTACTTTAAGAATATGCCAAGCATTAAAGCCAGCTACCTTGCTCCCAGCCACAGAGGATGAATGTTTGCAACACTAGCGTAGAGAGACAATAGAGCAAACCTATTCCAGTAGACTTGACCTCCAAGACACG…
LNAC01000650.1	874046	162	NP_057933.2	NP_057933.2 Pr180 [Moloney murine leukemia virus]	4.6e-21	36.4	TGAGATGAAGGCCAGCCCGTTGTCTGACTACAGGGTCCGAGGGAGGCCAAATCTCGGGATGATGTGCTCAATGAGTGTAGCAGCCACCATGTCCGCTGTTTTCCTGGTAGTGGGATAAGTCTCGATCCAACCTGTAAAGGTGTCCACTAAAGTTAGTTAGTACTGGAAGGTCTTGTGTTGGGGCATATGGGTGAAGTCAAGCTGCCAGTCTTCGCCTGGCTGGTGGCTGCAGAATTGGTGGTTAGGCCCTGGCCTGCAGATCCTGCCTTGGACATTAACCACAGAACAAGTTTTACAGGCTCGATGCACATTTTTAATAGTCCTGTGGAGAAGGGGGTGGTGAAAGAGGGATGTAGGAATTGATGTGAGGCCTTAGGACCAATATGGAGACTGGTGAAT…
LNAC01000663.1	856269	379	pdb|4HKQ|A	pdb|4HKQ|A Chain A, Reverse transcriptase/ribonuclease H p80	6.2e-47	35.4	GAGGTTTGGGCAGAGGACAACCCTCCCAGGCTCGCCATCCGACGAGCCCCGGTCATTACAGAACTAAAAATTGGAACTCAACCTCAGCAGCAGAGACAATATCCAATCTCGCAGGAAGCCCAATTGGGTATACAGGGGCATCTGGAATGACTAAAAGAGGCAGGCATCCTGATTGAATGCCAATCCCCTTGGAACACCCCACTACTCCCCATCAAGAAACCCAGTGGTGACTACCGGCCCGTCCAGGACTTGCGTGCTGTGAATCAAGTCATGTAAACCCTATATCCAGTGATGTCCAACCCCAATACTCTCTTAGAGAGATCACAAGTAGGCAGAGAGGCAGGCAGAGAGAGAAGAAAGCAGACTCCCTGCTGAGCAGAGAGCCCAATACGGGGCTCA…
LNAC01000664.1	861935	106	NP_040332.1	NP_040332.1 gag protein [Friend murine leukemia virus]	2.7e-34	65.1	CCCTTGAGTCTCACATTAGGTCATCGGAGAGACGTGCAAATCCGAGCTAACAATCTGTCGGTGGAAGTCAAAAGAAGAAAATGGCAGACCATCTGTACCTCTGAATGGCCCACCTTTAACGTCGGATGGCCCAGGGATGGAACATTTAACGTTAATGTTATCTTGCAGGTCAAGGAACGAGTCTTCAACCGGGGGCCTCATGGCCACCCGGACCAAGTCCCCTACATTGTGGTTTGAGAAAATCTGGTTGATGACCCCCTTCCCCGGGTCTCTCCCTTCGCTCACCCGAAGCCTAAGCCCCTTCCAGACTCTATCCCT
LNAC01000687.1	823926	819	YP_009243641.1	YP_009243641.1 putative viral DNA polymerase [Bovine retrovirus CH15]	1.8e-43	25.2	CCACTCCAACTACAATGGTTCCCTGGCCCACTAGTTTGGGTGAAACAGTGGTCTTTAGAAGGGGAGAAATTACAACAAGCAACCTTCTTAACACAAGAGAAATTAAAAGCAAACCACATAGAGCCCTCACATAGTCTATGGAACACATACATTTTCTGCATCCCTAAAAGGTCAGGAAAATGGAGGCTTATCTAGGATCTCTGCCAAATAAATGCCAGCATAATCCTTATGGAGCACTACAACCATGTCTTACAAACCCAGCATTAATTCCCAAAGGTCATCACCTCCTCATAATTGATTTAAAAGACTTTTTCACAATTCTTCTGCGCCCAGATGATAGAAAAAATTCCCTTTCTCTTTGCCTTGCATTAATTCAGGAGCCCCACTGAAGAGATAATG…
LNAC01000689.1	1344111	209	YP_009109694.1	YP_009109694.1 reverse transcriptase [Baboon endogenous virus strain M7]	1.4e-32	41.1	AATGTTGTTTACGTCTTGGAGAAGATCTTCTTCCAATTGAAGGTCTCTCAAATTCTTGGCCAGGCTTTTGCCAAAGATAATGGGAGAGTTCTGTTCTTGAAGCCCTGGGGGAAGAACAGTCCAGCAATATTGTTCCTCGAATCTGGTGTTGGGGTGTTCCCATTCCAAAGTGACTAAATCTTGGGGATCAGGGCTTACAGGATTACCAAAGAAAAAAGAAAGAAAAAGAAAGAAAGAAAAAAAAAAAAAAGCATCTTTAAAGTCCAAAACTATGAACCAACTAAAATCTCTGGACAGAGTGGTAAGCAGGGTGTAAGGGTTGTGCACCCCCAAATGGATGTCTTCTACAATCTGATTAATTGCCTTTAAATCTTGGACAAAGCAGTATTCTTGTGTGCC…
LNAC01000692.1	1075140	240	YP_001497148.1	YP_001497148.1 gag-pol precursor polyprotein [RD114 retrovirus]	1.3e-38	42.9	ATTGAAAATGTACATCGAGCCTGTAAAACTTGTTCTGCGGTTAATGTCCAAGGCAGGATCCGCAGGCCAGGGCCTAACCACCAACTCTGCGGCCACCAGCCAGGCAAAGACTGGCAACTTGACTTCACCCATATGCCCCAACACAAGACCTCCCGGTACTAACTAACTTTAGTGGACACCTTTACAGGTTGGATTGAAACTTATCCCACTACCAGGAAAACAGCGGACGTGGTGGCTGCTACACTCATTCAGCACATCATTCTGAGATTCGGCCTCCCTCGGACCCTGCAGTCAGACAACGGGCCGGCCTTCATCTCCAGCATCACACAACAGGTCTCCAAAAGCCTCAATATAACCTCATATAACCACATCCCTTACCACCCCCAATCCTCGGGTAAG…
LNAC01000692.1	1075140	233	YP_001497148.1	YP_001497148.1 gag-pol precursor polyprotein [RD114 retrovirus]	4.2e-24	35.6	TCCATCCCTTTCTTGTACAAATAAGGAGAAAGCTTTTGAGTAGTCAGGTAGCCCTAGGAAGGCAGTTCTTGTAGTACTTATTTTAGGCTTTTGAAGGCTTGCTCAACCTTTCTCTTCCCAAGGAAGGGGCTCCGGGACTGAAATATTTGTTAAGTTCCTACAGTGGAGAAGCTAGCAGAGAAAAATTAGGAGCCCACAGTCTGCAATTGCCAGTTAAGCCCGGAAACCCCTGAAGCCGTTGTCTGTGGGCCTAGGAAATCCCCAGGTTAGTTTAATTCTTTTTGGGATTAGCTGGATTCCCCCAGAGCTTATATTATGACCTAGATAATGAACAGAATTTAAAGACAATTGCCATTTTTCCTTAGAGACTTTATGTCCCTTTGCAGCTAACTGTTGAAG…
LNAC01000718.1	784038	730	sp|Q2F7J3.1|POL_XMRV3	sp|Q2F7J3.1|POL_XMRV3 RecName: Full=Gag-Pol polyprotein; Short=Pr180gag-pol; Contains: RecName: Full=Matrix protein p15; Short=MA; Contains: RecName: Full=RNA-binding phosphoprotein p12; AltName: Full=pp12; Contains: RecName: Full=Capsid protein p30; Short=CA; Contains: RecName: Full=Nucleocapsid protein p10; Short=NC-pol; Contains: RecName: Full=Protease p14; Short=PR; Contains: RecName: Full=Re…	4.2e-42	27.4	CTTGTTTTGGATAGCTTTTCCCACAGCGGTAAGGAGGCCCCTCTCCTGGTATATGCCCAGTAACAAAAGCACAGGGAAAGTCAGTGTAAATGTTAACTCGCTTGCCTTCACTGAGGCACGGACTGAGGCGTGTAGTTCAGCCCATCGTGCTGCCCAGCCAGCTGGTGATGCCTTAGCTTCTAGGACTTCAGTGCTGGTGGTCACCGCAAAACCCCCTTCTGGGGCATCCTCTTGTCGGTAACTGCTGCCATTGCTGAACAGCGTGAGCTCTGGATTCTTTGTGGCTCGGTCCCGTGAGTCCGGACGGCTTGCGTAGACTTCATCAGTTACTTCGGAGCAGTTATGGTCTGGTTCCCTCTCTTCTCTGGGGAGAAAAGTTGCTGGGTTTAATGTCCTTAC…
LNAC01000751.1	728085	1074	sp|Q9TTC1.2|POL_KORV	sp|Q9TTC1.2|POL_KORV RecName: Full=Gag-Pol polyprotein; AltName: Full=Pr125Pol; Contains: RecName: Full=Matrix protein p15; Short=MA; Contains: RecName: Full=RNA-binding phosphoprotein p12; AltName: Full=pp12; Contains: RecName: Full=Capsid protein p30; Short=CA; Contains: RecName: Full=Nucleocapsid protein p10-Pol; Short=NC-pol; Contains: RecName: Full=Protease/Reverse transcriptase/ribonuclease…	4e-87	29.4	TTTATGGTTGACGCTCGGGCCGAACACTCTGTTGTCATCTCCCCAGTGGCTCCCTTTGGCACAAGAACTGTGGCCATCCTTGGGGCTACCCGGATGAAAGGAATACGGCGACCCTTCTGCCAAGCAGGCCAATGTGAATTCGGGGGTCACAAGGTCTGACATGAGTTCCTTTATTTTCCTGATGGCCCCATCCCCCTCCTGGGCTGAGACAAACTCTCCAAGCTCGGGGCTCAAGTAACTTTTGAATCCACTGGGCACTCGAGCCTCCCATGAAACCCAAGACAAGAAGCAGCAGGGTCACTGGTACTAGCGATCACCAGCCAAGAGAATGGAGGTTATTTTGTGCTCAGGCCCAACCGAACAGCCCGCCGGAATTCAGACTCACCGTCCCTACAGCAT…
LNAC01000751.1	728085	757	sp|Q9TTC1.2|POL_KORV	sp|Q9TTC1.2|POL_KORV RecName: Full=Gag-Pol polyprotein; AltName: Full=Pr125Pol; Contains: RecName: Full=Matrix protein p15; Short=MA; Contains: RecName: Full=RNA-binding phosphoprotein p12; AltName: Full=pp12; Contains: RecName: Full=Capsid protein p30; Short=CA; Contains: RecName: Full=Nucleocapsid protein p10-Pol; Short=NC-pol; Contains: RecName: Full=Protease/Reverse transcriptase/ribonuclease…	8.7e-58	29.6	ATGGCCCCTACGGTGGATGACTGTCACCTGGGATGGTTTCCAGGCTGCTTCCAGCAGTTGGAGGACTTCTTCCTTGTTCTTTGTATCCTTTCCACCCGCTGTCAGCTGTCCTCTCTCCTTGTAAATGGCCCTGTGTACCTGTAGGGTGGCAAAGGCATACCTTGAATTGGTATAGATGTTTACTTGTTTTTGCAAGTTGTAGCACCTGGATTAATGCCAGGTTTGGCCTGCAGTGCGGACCATCCTTGGGGTAAGGCTCCAGCCTGTGTAATGTTACCGACAGTGGTTACTGCAAATCCAGCTCTCCATTGTGCTTGAATGAAGCTGCTTCTGCGAAGAGCTCAAGTTCAGGATCGGAGAGGGGGACGTCCATCAAGTCTGCTCTGCTGGAGTAAACTT…
LNAC01000751.1	728085	1665	sp|Q9TTC1.2|POL_KORV	sp|Q9TTC1.2|POL_KORV RecName: Full=Gag-Pol polyprotein; AltName: Full=Pr125Pol; Contains: RecName: Full=Matrix protein p15; Short=MA; Contains: RecName: Full=RNA-binding phosphoprotein p12; AltName: Full=pp12; Contains: RecName: Full=Capsid protein p30; Short=CA; Contains: RecName: Full=Nucleocapsid protein p10-Pol; Short=NC-pol; Contains: RecName: Full=Protease/Reverse transcriptase/ribonuclease…	1.3e-48	23.7	TTTAAGGGTCCGTTTCACATGCTCTACTTTCCCTGAGCTCTGAGGTCTGTATGCTGTATGGAGCTTCCATTTTATTTTCAAGATCTTGGCCGGGCCTTGGACTATCTCTGCCATGAAACTCGGTCCGTTGTCTGAGCTGATGGAACCGGGAAGCCCATACCCGGGGATGACCTCTCTCAAGACGGCTTTTGCTGCTTTTCTTGCTTTCTCTGTGCACGTGGGGAAGCCTTGACCCACCCTGAGTAAGAGCAACCTAGGACCGGGAGGTATTGATATCCTCAGCACGGCTTGACCTCTGTGAAGTCTATGTCCAAGTCCTCGAAAGGCATGGTGCCTGTTGTTTGAATCCTGGGGCTGGGTCTAGGTCCTTGATTTGCTTTATTCCGTGTGCGTACACTG…
LNAC01000762.1	1166646	221	sp|P03359.2|POL_WMSV	sp|P03359.2|POL_WMSV RecName: Full=Gag-Pol polyprotein; Contains: RecName: Full=Matrix protein p15; Short=MA; Contains: RecName: Full=RNA-binding phosphoprotein p12; AltName: Full=pp12; Contains: RecName: Full=Capsid protein p30; Short=CA; Contains: RecName: Full=Nucleocapsid protein p10-Pol; Short=NC-pol; Contains: RecName: Full=Protease; Short=PR; Contains: RecName: Full=Reverse transcriptase/r…	1.5e-75	62.4	CCCCCCCCCCATGATACTGGTAACCCTAGACTCCAGTATTGGCCCTTCTCAACCAGTGATCTGTATAACTGGAAAAGTCAGAATGCGCGATTCTCGGATAATCCAAAGGATCTCATAGTTCTTTTAGATAGCATCATGTTTACCCACCAGCCCACTTGGGATGACTGCGAACAGCTCTTACGAATCCTGTTTACTACAGAGGAGAGGGAAAGGATCCAGGTGGAAGCAAGAAAGCTGGTCCCTGGGGATGATGGTGGACCAACAGCTAATCCGGACCTCATTAATGCGAGTTTCCCTCTGTCCAGGCCTGACTGGGACCACAACGAGGCAGAAGGTAGGGGACGACTGCTCATTTATCGCCAGACTCTAATGGCGGGTCTCAGGGCTGCTGCTCACAAG…
LNAC01000762.1	1166646	141	sp|P03359.2|POL_WMSV	sp|P03359.2|POL_WMSV RecName: Full=Gag-Pol polyprotein; Contains: RecName: Full=Matrix protein p15; Short=MA; Contains: RecName: Full=RNA-binding phosphoprotein p12; AltName: Full=pp12; Contains: RecName: Full=Capsid protein p30; Short=CA; Contains: RecName: Full=Nucleocapsid protein p10-Pol; Short=NC-pol; Contains: RecName: Full=Protease; Short=PR; Contains: RecName: Full=Reverse transcriptase/r…	3.2e-46	61.7	AGTTACTTATCAAAAGACGTCACCAGAAAGACAGAGAAGATCGCCTCAAGCTGTACAGCCTGCCGTTTCCAGAACGCTCACCCACATCCCGCTGTGGCCAGATCCCGAGAAAGGGGAACCCTGGCGGGAGCCTACTGGGAGATAGACTTTACAGAGGTAAAGCCTGGAAAATATGGCTATAAGTATTTACTGGTATTCGTAGATACCTTTTCAGGTTGGACTGAGGCTTTCCCAACCAAGCACGAAACAGCACAGGTTGTAACAAAGAAACTATTCGAGGACATCCTGCCCAGGTATGGCTTTCCTGTTGTGATAGGATCAGATAACGGGCCAGCCTTCGTTTCTAAGGTAAGTCAGGGACTGGCTTCCATACTTGGGGTTAATTGGAAATTACATTGT…
LNAC01000770.1	711914	347	NP_955577.1	NP_955577.1 pol gene polyprotein [Feline leukemia virus]	2e-144	69.5	CTGCAAGGCTTGCAGATGGGCCTGTATAGAGGGGGAAGGGGAGTGAGTAGAGATATCTGTTTCAAAGAACGTGACAGCTGGAGGGGGAGCACCATAGAGGATCTCGAAGGGTGTCAGGCTGTGAGGGCCGGGAGTATTTCTGGCCCGATAGAGTGCTAAAGGCAGGAGTTGTACCCAATCCTTAGAGCCAGTTTCAAGCAGTAATTTAGATAGAGCCTCTTTAATGGTTCTATTCATTCTTTCTACCTGTCCTGAACTTTGGGGTCTGTAAGCACAATGTAATTTCCAATCGATCCCCAAAAGCTTGGCCACCGACTGACTTACCTGGGAGACAAAGGCAGGCCCATTGTCTAACCCCAGCACCTCAGGCATTCCATACCTTGGGAATATCTCCTCCAG…
LNAC01000770.1	711914	156	NP_955577.1	NP_955577.1 pol gene polyprotein [Feline leukemia virus]	6.5e-66	78.8	TTTTTTGGGGAGAAATAGGGCCTTCAGTAAGGCCAATATCTCAGTCTTATTCTTAACTGCTTTTCCGTCGGAGGTCAGTAGCCCCCTCCTTCGATAAATCTCCCCATGAACATGGGCAGTGGCAAAAGCGTATCTGCTATCTGTGTAGACATTAAGTTTCTTACCTTCTGCCAGCTGGAGGGCCTGGGTTAAGGCGATTAGCTCAGCCCGCTGTGCCGAAGTACCTCCTGGTAGCGCACTTGCCCATACAACTTGAGAGTCGGTCGTGATGGCGGCTCCTGCCCGTCGTTCCCCATTCTGCAGGTAGCTACTGCCATCTGTGTACCAGGTCAGATCTGCATCTTTCATGGGCCGGTCGGTTAGGTCAGGTCGTGTCCCATGCGTTTCCGCAAGGATCTG…
LNAC01000773.1	706095	329	sp|P03360.2|POL_AVIRE	sp|P03360.2|POL_AVIRE RecName: Full=Gag-Pol polyprotein; Contains: RecName: Full=Protease; Contains: RecName: Full=Reverse transcriptase/ribonuclease H; Short=RT; Contains: RecName: Full=Integrase; Short=IN	1.6e-56	41	CACATGACTATTGAAAATGTGCATCGAGCCCGTAAAACTTGTTCTGCAGTTAATGTCCAAGGCAGGATCCGCAGGCCAGGGCCTAACCACCAACTCTGCGGCCACCAGCCAGGCGAAGACTGGCAACTTGACTTCACCCATATGCCCCAACACAAGACCTCCCGGTACTAACTAACTTTAGTGGACACCTTTACAGGTTGGATTGAAACTTATCCCACTACCAGGAAAACAGCGGACGTGGTGGCTGCTACACTCATTCAGCACATCATTCCAAGATTTGGCCTCCCTCGGACCCTGCAGTCAGACAACAGGCCGGCCTTCATCTCCAGCATCACACAACAGGTCTCCAAAAGCCTCAATATAACCTCATATAACCACATCCCTTACCACCCCCAATCC…
LNAC01000775.1	703717	155	sp|P23175.1|RASH_MSVNS	sp|P23175.1|RASH_MSVNS RecName: Full=GTPase HRas; AltName: Full=Transforming protein p21/H-Ras; Flags: Precursor	7.4e-54	72.9	CTGGCGCGTCTTGGCCGACGTCTCGATGTACGGGATGCCGTAGCTGCGGGCGAGGTCCTGCGCCTGCCGGGACTCCACGGTGCGGGCAGCCAGGTCACACTTGTTCCCCACCAGCACCATGGGCACGTCGTCAGAGTCCTTCACTCGCTTGATCTGCTCCCTGCAAGGAGGAGGAGGGAGCCAGTCGCCGGGCTGCAGGCACGGCTGTATCCAGGACCCGGACAGGGAGACACGAGGAGACACGAGGGCAGGGAGGCCCTGAGGGCCGCCAGCAGCTCACCTGTACTGGTGGATGTCCTCGAAGGACTTGGTGTTGTTGATGGCGAACACGCACAGGAAGCCCTCCCCGGTGCGCATGTACTGGTCCCTCATGGCGCTGTACTCCTCCTGGCCCGCCGT…
LNAC01000777.1	711324	445	sp|P03360.2|POL_AVIRE	sp|P03360.2|POL_AVIRE RecName: Full=Gag-Pol polyprotein; Contains: RecName: Full=Protease; Contains: RecName: Full=Reverse transcriptase/ribonuclease H; Short=RT; Contains: RecName: Full=Integrase; Short=IN	5e-82	40.2	ACGTACCAAGCGCAGTTTGGTTGGATCCATTGTTTGGGACGTCCCTTCGCCCCCCGGGGGCGCCCGCTTGAGGTTACTGATATGGACCCATGCCTGGTGTCCCAACAGTTTTGCTGCTGTTGGGGTAGTAAGGATGACGGTGTAGGGCCCCGACCACCGGGTCTGTAGGGAGTCTGGGTGTCGGTTTTTGAGGAGGACTTGGTCACCTGGGAACAGCCCCTGAGGGGGGGCCTCCTGTTGGCCATGGCTGTGACCGTTTGGGGCTGGGATGACAGCATCAGCATGAGCCCTCAGGAGGGTCCGCAAGAGAGTGAGGTAGGGCAAATAGGACAGGAGAGGTGGAGGAGAGGCCGGGAGGTTGTGGTTTATGAGGAAGGGTCGGCCGTACAACAGCTCAAA…
LNAC01000777.1	711324	344	sp|P03360.2|POL_AVIRE	sp|P03360.2|POL_AVIRE RecName: Full=Gag-Pol polyprotein; Contains: RecName: Full=Protease; Contains: RecName: Full=Reverse transcriptase/ribonuclease H; Short=RT; Contains: RecName: Full=Integrase; Short=IN	3.4e-75	48.3	TAGAGCCATTTGCCTGGCCACCGAGTCTGCCTTGTTGTTGCCTTGGGAGATTTGGTCTTTGGGGACTTGGTGTCCACGGCAGTGGACAACCGCGACCTCGGTTGGTAGGCTGAGGGCCTCGAGGAGTTTAGCGATAAGGGGCCCATTAACTATCGGGGTGCCTTTGGTGGTCAGGAATCCCCGCTCTTGCCAGAGGATGGAGTGGGTATGGGTTATGAGATAGGCATACCTGGAGTCAGTATATATTGTGACTCGTTGTCCCTTAGACAGGTGGAGTGCCCGGGTAAGGGCTATAAGTTCCGCCTTTTGGGAAGTAGTTCCGATGGGGAGGGGAGCCGTTTCGACTACGGCCTCTGTGGTGACCACGGCATAGGCAGCGCGCCTATGGCCATCTGAGGC…
LNAC01000778.1	870104	125	sp|P00544.1|FGR_FSVGR	sp|P00544.1|FGR_FSVGR RecName: Full=Tyrosine-protein kinase transforming protein Fgr	5.4e-38	64	CGAGCCGCATTCCAGTTGGTCATCGGGTGACCCCGACACCGGGGTGTGCTGGTGGGCACGGGCCAGAAGGATTCCTATGTGGGTGATGAGGCCCAGAGCGAGCGGGGCATCCTGACCCTCAAGTACCCCGTCGAGCACAGCACTGTCACCAACCGAGACAATGTGGAGAAGATCTGGCACCATACCTTCTACAGTGAGGTGTGCGTGGCCCTCGAGGAGCACCCCACGGTGCTGACAGAGGCCCCCCTGAACCCCAAGATCAACTGTGGGATGACTCAGATCATGTTCCAGACCTTCAACATCCCAGCATGTACATGGCCATTCGGGGGTGCAGTCCCTGCATGCCTCCGGCCGCACCACTGGTATTTT
LNAC01000779.1	698050	1191	YP_223871.1	YP_223871.1 protease/polymerase, partial [Reticuloendotheliosis virus]	2.5e-171	36.2	GAGCCCAGGGTCACACTCCAGGTAGCGTGTAAGTCCATATCCTTTCTGTTGGACATGGGGGCTGCCTATTCTGTTCTGCCTTCCTACTCGGGTCCCAGGCATCCCTCCCCGGTTATGGTGATGGGAATCGATGGCACCTTCTCCACTCTGAGGACCACCCCTCCCCTCACATGCAGCCTGGATGGGTTCCCCTTCTCACACTCCTTCCTCATTATCCCCTCCTGCCCCGTGCCTCTTCTCAGCAGGGATATCCTCCATAAACTCCAGGCCAACATACGTCTTTCCCCTTCCCCCTCTACACCTGCCCACCTTATCCTTCCCTTAGGCCCCTCTACCCCGTCCCCCTCCCTCAGCTGTCTCCCCTCAGTAGATCCCCAGGTTTGGGATACCTCCAGGCCT…
LNAC01000793.1	672461	520	NP_955577.1	NP_955577.1 pol gene polyprotein [Feline leukemia virus]	2.2e-225	71.7	GATGGGGTGTTAAGTTTTTTCCTTGTAGGCAGCTGCCAGGGGTTTCCAGACCTCTTGTTGCACCAGCTGCAAAGCTTGCAGATGGGCCTGTATAGAGGGGGAAGGGGAGTGAGTAGAGATATCTGTTTCAAAGAACGTGACAGCTGGAGGGGGAGCACCATAGAGGATCTCGAAGGGTGTCAGGCTGTGAGGGCCGGGAGTATTTCTGGCCCGATAGAGTGCTAAAGGCAGGAGTTGTACCCAATCCTTAGAGCCAGTTTCAAGCAGTAATTTAGATAGAGCCTCTTTAATGGTTCTATTCATTCTTTCTACCTGTCCTGAACTTTGGGGTCTGTAAGCACAATGTAATTTCCAATCGATCCCCAAAAGCTTGGCCACCGACTGACTTACCTGGGAGAC…
LNAC01000793.1	672461	100	NP_955577.1	NP_955577.1 pol gene polyprotein [Feline leukemia virus]	1.3e-28	64	GCGAACGAGTCTTATCTTTAGTGGATTTGGGGAGCGTTGGATGGTCCATTCTGAGACTGGGTGGGGAGCAGTGGACTCCAGGTGATGCTCAGCCTGCTTTTCTTGATGTGCTGTCTTTACATGGGAGGCGTGGATCCAAGCCGCGATCCCGTCGACCTTTAGCGCCGTGGGTGTCGTCAGGAGTACCGTGTATGGTCCTTTCCAACGGGGTTCAAGGTTTGTGGCTCGATGCCTGCGGACCCAAACACTATCCCCGATTTTGTAGGGATGGGGTCGCGATGGGGTGTTAAGTTTTTTCCT
LNAC01000805.1	653855	374	sp|P21445.2|ENV_FSVSM	sp|P21445.2|ENV_FSVSM RecName: Full=Envelope glycoprotein; AltName: Full=Env polyprotein; Contains: RecName: Full=Surface protein; Short=SU; AltName: Full=Glycoprotein 70; Short=gp70; Contains: RecName: Full=Transmembrane protein; Short=TM; AltName: Full=Envelope protein p15E; Contains: RecName: Full=R-peptide; AltName: Full=p2E; Flags: Precursor	3.4e-130	63.4	GTCGGGGTCTGTTTGTTGCAAGGCCTGGTATTGCTGGGTCAGGACCATAGTCTGGACAACCGAAATGCGCGCCCTGATGAAGCGAATGAGCTGGTTGAGGAGGCACGGCCCAAGTGTAAGCAATAACAGGAGGATAATTAAGGGGCCCATAAGGGTGCCGATTAGGGTGGTGAACCAAGGGGAACGACTGAACCAACTTTCAAACCATCCCTGTTGAGACTCAAAATCTCTTTTTCTCTGGGCTAGTCTCTCCCTCAGTTTATCCATAGTTTCTCTAACCACCCCGGTATGATCAGCATAGAAACAACATTCTTCGTTTAAAGCTGCACACAGTCCTTTTTCTTTAAGGAACAACAGATCTAGTCCCCGCCTGTTCTGGAGTACAACCTCTGACAGAGA…
LNAC01000807.1	829564	1337	YP_223871.1	YP_223871.1 protease/polymerase, partial [Reticuloendotheliosis virus]	3.4e-26	22.6	TCTGGGGGTTTGGCTGGACTTTCCATTGGTGTGGCTCTGTGTCCGAGTGATGGGCTTTTTCACTCTGGAGTGGTGGACCCACGGGGTGACACCAGAAACCTTAAGGGCAGTTGGGGTGGTGAGAACAACAGAGCAAGGCCCTGTCCACTGTGGTTTGAGGGGGCCCCGTTTTCTATTTTTGATCCAGACGGAGTCTCCTGCCTGGAAGTTTACCTGGGACCCTACGGGGATTGGGGCCCTCTCAGTGGTGTACCTTTGTGATTTATTTAGGGTGGCCCCCAGAGTCTGAAGTTGTTTTTTATTTTTATTTATTTTTTTATTTTTTAAAGATTTTATTTATTTATTTGATAGAGAGAGAGAGATTACAAGCAGTCAGAGAGGCAGGCAGAGAGAGAGGAG…
LNAC01000813.1	833768	178	sp|P00534.2|ERBB_ALV	sp|P00534.2|ERBB_ALV RecName: Full=Tyrosine-protein kinase transforming protein erbB	1.2e-29	44.9	TCTCTTGCAGCACCAGCAAGCTAGTCGTCTTGCCAGGCCGCCTGCCTCGGCAAGAATACCGACGGGGTTCGGGTGTCCACTGGAACCCCGCTTGGGCGGATCTTGGCTGATTCCTTCACCTGTGATTTCTTTTCCGTTTCAGAATACATAAACCAGTCCGTCCCCAAAAGGCCTGCGGGTTCCGTCCAGAACCCTGTGTATCACAATCAGCCTCTAAATCCAGCTCCTGGCAGAGACCCTCACTACCAGAATCCCCACAGCAACGCCGTGGGCAACCCCGAGTATCTCAACAGCCACCCGCCGTGCGTCAGCAGCGCGCTCGACGGCCCCAGCCTCTGGGCCCAGAAGGGCAACCCCCAAATCAGCCTGGACAACCCCGACTACCAGCAGGACTTCTTT…
LNAC01000813.1	833768	62	sp|P00534.2|ERBB_ALV	sp|P00534.2|ERBB_ALV RecName: Full=Tyrosine-protein kinase transforming protein erbB	4.8e-28	95.2	GAAGCCTACGTGATGGCCAGCGTGGACAATCCTCACGTCTGCCGCCTCCTGGGCATCTGTCTCACCTCCACGGTCCAGCTGATCACACAGCTGATGCCCTTCGGCTGCCTCCTGGACTATGTCCGCGAGCACAAGGACAACATTGGCTCCCAGTGCCTGCTCAACTGGTGTGTGCAGATTGCAAAG
LNAC01000813.1	833768	78	sp|P00534.2|ERBB_ALV	sp|P00534.2|ERBB_ALV RecName: Full=Tyrosine-protein kinase transforming protein erbB	2e-21	71.8	CTGTTGCAGGGCATGAACTACCTGGAGGACCGGCGCTTGGTGCACCGCGACCTGGCAGCCAGAAACGTCCTGGTGAAGACGCCGCAGCACGTCAAGATCACAGACTTCGGGCTGGCCAAACTGCTTGGGGCCGAGGAGAAGGAGTACCACGCTGAAGGAGGCAAGGTAGGAAGCGGCTGTGTGGGCCGGCGAGCGATCTCTGGCCGCCAGACTGACCGATGG
LNAC01000813.1	833768	50	sp|P00534.2|ERBB_ALV	sp|P00534.2|ERBB_ALV RecName: Full=Tyrosine-protein kinase transforming protein erbB	5.7e-21	96	GGAGTCACCGTTTGGGAGCTGATGACCTTCGGGTCCAAGCCTTATGACGGCATCCCCGCAAGCGAGATCTCCACCATCCTGGAGAAGGGAGAGCGCCTCCCGCAGCCGCCCATTTGCACCATCGACGTCTACATGATCATGGTCAAGTGT
LNAC01000813.1	833768	69	sp|P00534.2|ERBB_ALV	sp|P00534.2|ERBB_ALV RecName: Full=Tyrosine-protein kinase transforming protein erbB	8.3e-20	71	CAGGGAGACGAGAGGATGCACTTGCCGAGCCCTACCGACTGCAGTCTTTACCGCGCCCTGATGGACGAGGAGGACATGGAGGACGTCGTCGATGCCGATGAGTACCTCATCCCCCAGCAGGGCTTCTTCCACAGCCCGTCCTCGTCCCGGACGCCACTCCTGAGCTCTCCGGTGCGAACTGTCCCTCCTTCTCAAGCTCTGTGTCTG
LNAC01000813.1	833768	48	sp|P00534.2|ERBB_ALV	sp|P00534.2|ERBB_ALV RecName: Full=Tyrosine-protein kinase transforming protein erbB	7.7e-18	77.1	GTCAAGTGTGCGCACTACATCGACGGCCCGCACTGCGTCAAGACCTGTCCGGCTGGCGTCATGGGAGAGAACAACACCTTGGTCTGGAAGTTTGCAGACGCCAGTCGCGTGTGCCACCTGTGTCATGCCAACTGCACCTACGGG
LNAC01000818.1	1265697	790	sp|P21414.2|POL_GALV	sp|P21414.2|POL_GALV RecName: Full=Gag-Pol polyprotein; Contains: RecName: Full=Matrix protein p15; Short=MA; Contains: RecName: Full=RNA-binding phosphoprotein p12; AltName: Full=pp12; Contains: RecName: Full=Capsid protein p30; Short=CA; Contains: RecName: Full=Nucleocapsid protein p10-Pol; Short=NC-pol; Contains: RecName: Full=Protease; Contains: RecName: Full=Reverse transcriptase/ribonucleas…	3.2e-100	33.2	CGGGCCTGGAAGGCTAGTTATTATAGCCTTCCGTTCTCTGCTGAGGGCTCGCTTTCCTTGAGGTATTATGAACCCCAAATATTTGACTTCTTGTCTGCATAACTGAGCTTTTTTCCAAGAGACTCGATATCCCCTCTTCAACAAGTGTTGTAGGAGGTCGAGTGTTGCTCAGTGACAGGTCTCTGCAGTTGAGCTGGTGATAAAGAGGATGTAGACATACTGGAGGACTGTGCATTCAGTCTGGTCCTGGGGAAATTCAGCTAAGTCAGAGGCTCGGGCTTCACTGAATATTGTTGGTGAGTTTTCAAATCCTTGTGGGAGCTGGGTCCAAGTGAGTTGCATTTCGTGCCCTGACCTGGTGTCTGTCCATTCAAAAGCATAAAGGGGCTGGGTAATTGG…
LNAC01000818.1	1265697	491	sp|P21414.2|POL_GALV	sp|P21414.2|POL_GALV RecName: Full=Gag-Pol polyprotein; Contains: RecName: Full=Matrix protein p15; Short=MA; Contains: RecName: Full=RNA-binding phosphoprotein p12; AltName: Full=pp12; Contains: RecName: Full=Capsid protein p30; Short=CA; Contains: RecName: Full=Nucleocapsid protein p10-Pol; Short=NC-pol; Contains: RecName: Full=Protease; Contains: RecName: Full=Reverse transcriptase/ribonucleas…	1e-74	38.3	CTTTTTGAGAAAGACTTTCAGGGGATCTGATCGCGATGGGTGTGAAGTCCAGGAGGTCTAGTCCGGGTTTGCCTTTTTCATTTAAAAGTGGTGAATCCATGGTGTGATGTCAGAAACCTTGAGGGCAGTAGGGGTTATAAGGATTACTGTATGTGGACCGGTCCAGGTTGGGCACAGGGGTTCATGTTTCCAGTCTTTTACCCAGACCTCATCCCCAGGGCAGAAGGAATGGTTGGGCGTTCCTAGAGACATAGGAGCTCTCTCTAACAGGTGGGCATGTAGCTTTGTGAGGACTCGTCCTAGGGATTTTAGTTGGCTCTGGAGGTGTGCATCTCCTAGGACCTTGAGATTGCCCGGGGTGGGGAATAACAGGAGGGGCGGTCTGCCATAGGGTATTTC…
LNAC01000818.1	1265697	367	sp|P21414.2|POL_GALV	sp|P21414.2|POL_GALV RecName: Full=Gag-Pol polyprotein; Contains: RecName: Full=Matrix protein p15; Short=MA; Contains: RecName: Full=RNA-binding phosphoprotein p12; AltName: Full=pp12; Contains: RecName: Full=Capsid protein p30; Short=CA; Contains: RecName: Full=Nucleocapsid protein p10-Pol; Short=NC-pol; Contains: RecName: Full=Protease; Contains: RecName: Full=Reverse transcriptase/ribonucleas…	1.5e-44	33	GGTGTATATGTTGATCTTCTTGTCCCTTGATAATGTAAGTGCCCGGATCAAGGCCCAGAGTTCAGCCCTTTGAGCAGACAATCCCAAGGGAAGGCCTTTAGCTTCCAGGACCTCTGTGGCTGTGGTGACGGCATAACCCGCTTTCCTTGAACCATGACTCAGGAAGCTGCTGCCATCAGTGTATAGGGGGAGGTCGGTGTTATTTATTTATTTATTTATTTATTTTATTTTTTGTTTTTTAAGATTTTTATTCATTTATTTATTTGACAGAGAGAGAGAGATTACAAGTAGGCAGAGAGGCAGGCAGAGAGAGAGGGGGAAGCAGGCTCCCCGCTGAGCAGAAAGCCTGATGCAGGCCTCGATCCCAGGACACTGGGATCATGATCTGACCCAAAGGCA…
LNAC01000818.1	1265697	232	sp|P21414.2|POL_GALV	sp|P21414.2|POL_GALV RecName: Full=Gag-Pol polyprotein; Contains: RecName: Full=Matrix protein p15; Short=MA; Contains: RecName: Full=RNA-binding phosphoprotein p12; AltName: Full=pp12; Contains: RecName: Full=Capsid protein p30; Short=CA; Contains: RecName: Full=Nucleocapsid protein p10-Pol; Short=NC-pol; Contains: RecName: Full=Protease; Contains: RecName: Full=Reverse transcriptase/ribonucleas…	5.2e-34	37.9	CCCCTTCTCCACAGGACTATTGAAAATGTGCATCGAGCCTGTAAAACTTGTTCTGCGGTTAATGTCCAAGGCAGGATCCGCAGGCCAGGGCCTAACCACCAACTCTGTGGCCACCAGCCAGGTGAAGACTGGCAGCTTGACTTCACCCATATGCCCCAACACAAGACCTCCCGGTACTAACTAACTTTAGTGGACACCTTTACAGGTTGGATTGAAACTTATCCCACTACCAGGAAAACAGCGGACGTGGTGGCTGCTACACTCATTCAGCACATCATTCCGAGATTTGGCCTCCCTCGGACCCTGGAGTCAGATAACGGGCCCGACTTCAACTCCAGCATCACACAACAGGTCTCCAAAAGCCTCAATATAACCTCATATAACCACATCCCTTACCAC…
LNAC01000821.1	632082	183	sp|P03360.2|POL_AVIRE	sp|P03360.2|POL_AVIRE RecName: Full=Gag-Pol polyprotein; Contains: RecName: Full=Protease; Contains: RecName: Full=Reverse transcriptase/ribonuclease H; Short=RT; Contains: RecName: Full=Integrase; Short=IN	2.1e-44	53	GGATAACCCATGTTTTTGTGGGGTACAGCGGGAATGGAGAAGTGCTAAGGGGAGTAAATCTGTCCACCCCAGGGAGGTGTCAGTATGTAACTTAGAGAGGGTTTCTTTAAGGGTACGGTTTATGCGCTCTACTTTCCCTGAACTCTGAGGTCAGTAGGCTGTGTGGAGTTTCCAGGAGATGTTGAGGGCTGAAGTTAGTCCTTGTAGGACCTCTGAGATGAAAGCTGGACCATTGTCGCTGTGAATGGTGAGTGAGATCCCATATGGAGGAACAATTTCCCGGAGTAGTATTGTGGTGACCTCTTTGGCCTTTACAGTTTGGGTAGGAAATGCTTCAATCTGTCCCAAGAAGGTGAAGACTAGGACCAAAAGATATTTGATACCTCGGTGAGGGGTCAT…
LNAC01000821.1	632082	109	sp|P03360.2|POL_AVIRE	sp|P03360.2|POL_AVIRE RecName: Full=Gag-Pol polyprotein; Contains: RecName: Full=Protease; Contains: RecName: Full=Reverse transcriptase/ribonuclease H; Short=RT; Contains: RecName: Full=Integrase; Short=IN	1.2e-18	47.7	TTTGAGTTCCTTAAAGGCTCTCTCTTGTGTGTCTTCCCATTGTAAATGTTGCTTGTCTGGGCCCGTCAGTAAATCATATAGGGTTCTAGCTATGACTAAGAACCCCAGTATCCAGATTCTACAAAATCCTGTGGCTCCTAGGAACTCATGTAAGGCTCGCTTAGTAGTGGGCCATGGGAGGCTAGTTATTATGGCCTTCCGTTCTATGCTGAGGGCCCATTTTCCCTGAGTTATTATGAACCCCAAGTATTTGACTTCTTGTCTGCATAATTGTGCCTTTTTATAAGAGACCCAATATTCCCTCTTTGATAAGTGTTGTAGGAGGTC
LNAC01000829.1	624815	604	sp|Q2F7J3.1|POL_XMRV3	sp|Q2F7J3.1|POL_XMRV3 RecName: Full=Gag-Pol polyprotein; Short=Pr180gag-pol; Contains: RecName: Full=Matrix protein p15; Short=MA; Contains: RecName: Full=RNA-binding phosphoprotein p12; AltName: Full=pp12; Contains: RecName: Full=Capsid protein p30; Short=CA; Contains: RecName: Full=Nucleocapsid protein p10; Short=NC-pol; Contains: RecName: Full=Protease p14; Short=PR; Contains: RecName: Full=Re…	1.6e-63	32.8	TGGGGGAGGCCGTCCATACACTAATTCAAAAGGGGAGAAATCTAGCGTCTCAGGTGTGCAGCAGGCATGCAAGAGGGTTGGGGGTAGCAGATCTGGCCATGGGAAGTTAGTTTCCTGACAAAACAGTTAGTTTCCTGCTAAGGTTCCCATGAGAGTGCAAGTCATTTGCTCTACTTTCCCCGAGTTTTGGGGCTGGTAGGCTGTGTGGAATCTCCAGGTGATGTTGAGAGACTTGGTCAAGACATGTACAATGTCTGCTACAAATGTGGGCCCATTGTCACTATGGATTGTTGATGGCAGGCTGAACCGGGGCACAGTCTCCCACAAGAGGACTTTGGCTACTTCCCAGCTTTGCTCCATCGTGGTTGGGAAGGCTTCAACTCATCCAGAGTACATGCG…
LNAC01000836.1	617383	747	sp|A1Z651.1|POL_XMRV6	sp|A1Z651.1|POL_XMRV6 RecName: Full=Gag-Pol polyprotein; Short=Pr180gag-pol; Contains: RecName: Full=Matrix protein p15; Short=MA; Contains: RecName: Full=RNA-binding phosphoprotein p12; AltName: Full=pp12; Contains: RecName: Full=Capsid protein p30; Short=CA; Contains: RecName: Full=Nucleocapsid protein p10; Short=NC-pol; Contains: RecName: Full=Protease p14; Short=PR; Contains: RecName: Full=Re…	4.1e-32	26.2	GAAACCACCTTCACAGAGATAAAGGCTGCCCTGAGGCGGGCTCCAGCCCTGGGCCTACCAAATATAAAAAATCCTTTCAATCTCTTTGTACATGAAAAAGTAGCTCCCGGGGTACTCACCCAGACTGTGGGGCCCAGAGAACAGCTGGTTGCATATCTGTCAAAGAGACCAGACTCTGTGGAGCAGGGTGGCCCCTGTGCCTCAGGGAGCCAGCAGCCACAGTCCTACTCATTAAGGAGGCCGACACGCTCACCCTGGGACAAGAACTTAAACGTCAGGGCCCCTCATGAACACAGGGGGCACCGCTTCCTTTCCAGCTCTCGGCTAGCACAGTACCAAGGGCTCCTTTGCGAAAATCCATGGGTCACCCTTAAAACAGTAAGGACATTAAACCCAGCA…
LNAC01000836.1	617383	320	sp|A1Z651.1|POL_XMRV6	sp|A1Z651.1|POL_XMRV6 RecName: Full=Gag-Pol polyprotein; Short=Pr180gag-pol; Contains: RecName: Full=Matrix protein p15; Short=MA; Contains: RecName: Full=RNA-binding phosphoprotein p12; AltName: Full=pp12; Contains: RecName: Full=Capsid protein p30; Short=CA; Contains: RecName: Full=Nucleocapsid protein p10; Short=NC-pol; Contains: RecName: Full=Protease p14; Short=PR; Contains: RecName: Full=Re…	1.3e-22	29.7	AAGGGGGGGAACCTAGAATCCCCCTTGGCCAGGGATCAATGTGCCTGCTATAAAGAAAAGGGGCATTAAAAACAAAAAAACGTATGTCCCAAATGGGAAAATTATCAAAAGCCCAGCCGCTACAAGAAAGAACCCCCAAAAGGAGACCTTATAGGTCTTGCAGAAGTAGACTCAGACTGAGGGGGAACGGGGCTCTCTTCTTCTTGGCCCTCGTGAGCCCACGGTGAGAATAAAATAGGGGGCCAGCCCGTGACTTTCATGGTTGATACTGGTGCCAAGCACTCTGCTGTCACCTCCCCAGTGGCCCCTTTCAGCAAAAGGACTACGACCATCCTTGGGGATACCAGGACACGGGCAATACAACAGCCCTTTTGCCAGGCTCGTCAGTGTAAACTCGGA…
LNAC01000855.1	790155	180	sp|P01117.1|RASK_MSVKI	sp|P01117.1|RASK_MSVKI RecName: Full=GTPase KRas; AltName: Full=Ki-Ras; AltName: Full=Transforming protein p21/K-Ras; Flags: Precursor	1.4e-37	49.4	CTGCCAGAGTACAAGGCGGTCGTAGTGGGCGCGAGTGGCGTGGGCAAGAGCGCTCTCACCATCCAGTTGAACCACCAGTGCTTTGTGGAAGACCACGACCCCACGATCCAGGATTCCTACTGGAAGGAGGTGGCCCTGGGCCACGGCGGCTGCATTCTGAACGTGCTGGACACGGCGGGGCAGGCCACTCACAGGGCCCTGCGTGACCAGTGCGTGGCCATTGGGGATGGCGTGCTGGGGGTCTTCGCTCTGGATGACCCCTCGTCTCTAGCCCAGCTGCAGCAGATGCGGGCCACCTGGGGCCCTCACCACACCCAGCCCCTCGTCCTTGTGGGCAACAAGTGTGACCTCGTGAGCACCACCGGAGACGCTCGGGCCGCCGCTGCAGCCCTGGCGAAG…
LNAC01000856.1	738297	673	sp|P31791.1|ENV_FENV1	sp|P31791.1|ENV_FENV1 RecName: Full=Envelope glycoprotein; AltName: Full=Env polyprotein; Contains: RecName: Full=Surface protein; Short=SU; AltName: Full=Glycoprotein 70; Short=gp70; Contains: RecName: Full=Transmembrane protein; Short=TM; AltName: Full=Envelope protein p15E; Contains: RecName: Full=R-peptide; AltName: Full=p2E; Flags: Precursor	2e-206	55.1	ATAAAAGGTACCAGTCCACATCTTCCCAAGCAGCTAACCTGGGAGATCTCCTCTCAGACAGGAGAGGTCGTCTGGTCCATTACGGGCCTACACACCCCTGGTACTTGGTGGCCTACACTCACCCCTGACTTCTGCCAATTAGCAGCCAGTTTAGATGAATGGGATATTCCCGACATCGATCCCCGATCCTTAGATTCTAAGAATGGACAAACTCGTCGGGCCCGATCACCTCGAGTTGGGTACACTCGGAAAGTGGGCGCGGTAGCCCCCAGATGTAGTTCGCGCATGGCCAGATGTGGACTAGCTCAGTCAGACTTCTAGGTATGTCCTAAAGATGGTAGAAATCGTGCCACAGCTTATAGGTGCGGGGGTTCCCAAGAATATTTCTGTGGCCAATGG…
LNAC01000859.1	594188	181	YP_223872.1	YP_223872.1 envelope glycoprotein [Reticuloendotheliosis virus]	2e-23	38.7	CTTCCCTTTCTATTAGGAGCTGGAATACTTGCCGGAGTTGCCACTGGGGCATTGGGACTTGGAACCTCCATTAACTACTATTATAAGCTTTCACAGGAACTCAACAACGATATGGAATGCATCGCGGACTCCTTGACATCCTTGCAAACGCAGCTCACCAGTCTGGCTGCAGTTACTCTGCAAAATCGGCGGGCCCTAGATCTCCTCACTGCTGAAAATGGGGGAACCTACTTCTTCCTACAGGAAGAATGTTATTACTATTGTCCAGAATTGTCACTGCCAAGATGCAAGAGCTCCGAGATCACATCCAGCAGCATCAAGAAGAGCTTGCTACATGGGGTTTAGACCCCCCAGACATGGACATCATGGTTACTTCCTCTTGCTGGCCCCCGCCTGTCC…
LNAC01000875.1	573489	84	sp|P01105.1|MYBE_AVILE	sp|P01105.1|MYBE_AVILE RecName: Full=p135Gag-Myb-Ets-transforming protein; Contains: RecName: Full=Transforming protein v-Myb; Contains: RecName: Full=Transforming protein v-Ets	6.3e-27	67.9	GGGAGCGGACAGATCCAGCTTTGGCAGTTTCTCCTGGAGCTCCTATCAGATAGCTCAAACTCCAACTGCATCACCTGGGAAGGCACCAATGGGGAGTTCAAGATGACCGATCCTGATGAGGTTGCCCGGCGCTGGGGAGAACGGAAAAGCAAACCCAATATGAACTACGATAAACTCAGCCGCGCCCTCCGCTACTACTATGACAAAAACATCATGACCAAAGTCCACGGGAAGCGCTACGCCTACAAGTTT
LNAC01000875.1	573489	68	sp|P01105.1|MYBE_AVILE	sp|P01105.1|MYBE_AVILE RecName: Full=p135Gag-Myb-Ets-transforming protein; Contains: RecName: Full=Transforming protein v-Myb; Contains: RecName: Full=Transforming protein v-Ets	5.3e-26	80.9	GACGCCCAGGATGGCGTGCAGCTCCTCGGGGGTGAACCCCAGCAAGTTCTGCAGGTCGCACACAAAGCGGTACACGTAGCGCTTCCCCGACGTCTTGTGGATGATGTTCTTGTCGTAGTAATAGCGCAAGCCCCGGCTCAGCTTCTCGTAGTTCATCTTGGGCTTGTTTTTCCTCTTTCCCCAGCGGCGGGCCACCTGCGGCGG
LNAC01000875.1	573489	69	sp|P01105.1|MYBE_AVILE	sp|P01105.1|MYBE_AVILE RecName: Full=p135Gag-Myb-Ets-transforming protein; Contains: RecName: Full=Transforming protein v-Myb; Contains: RecName: Full=Transforming protein v-Ets	2e-20	68.1	TTTGATCATCTGCTCCAGATGCTCCCAGAGAATGTCGCCCACGAAATCAGGAGCCAGCTCCAGAAAGCGCTCCTTGCCCAGGTTGCACAATACCTGGCCATTCATGCCAAACCTCTGGAAGTTGACATTCACCAGGCTGAACTCGTTGGTGGCCCAGAGAAGCCACTGGCACACTTGCTGCTCGGTCCATAGCCAGGGGTCTGCCGG
LNAC01000876.1	570736	563	sp|P0DOH0.1|GGAG_MLVF5	sp|P0DOH0.1|GGAG_MLVF5 RecName: Full=Glyco-Gag protein; AltName: Full=Gross cell surface antigen; AltName: Full=glycosylated Pr80 gag; Short=gPr80 Gag; Short=gag-gPr80	1.7e-141	54.9	CTGGGGGACGCCCCAGGGATCAGAGGGGCCCGTTTTTTCGGGGCCCCACAGGTATCCGAGGGATATATCCGTCTGTCCGTTCCAGAGGGCCCCTCGGCCTCCGGACGGAATCTGTCCACCGCAGGGAGATCTCGAGGCTCCTCTGGGCCGGTGGAAACCATTCTTTCGGTGATATACCGAAACCGCGCAGCGACTTTTTTGTTAATTGTTTTGTGTGTTCTACTCGTTGTCCTTGCTGTTTTCTTTGATTCTAAAATGGGGCAAACGCTAACAACTCCTTTAAGCCTCACTCTAGGTCACTGGAAAGATGTACAAACCCGAGCCAACAACCTATCGGTGGAAATCAGAAGAAGGAAATGGCAAACTCTCTGCACCTCCGAATGGCCCACTTTCAAAGTT…
LNAC01000886.1	555022	224	NP_056790.1	NP_056790.1 pol polyprotein, partial [Gibbon ape leukemia virus]	9e-31	42.9	CAGATAACGGGCCGGCCTTCATCTCCAGCATCACACAACAGGTCTCCAAAAGCCTTAATAACCTGGAAACTCCACACCCCTTACCACCCCCAATCCTCGGGTAAGGTTAAAAGGGCCAATGGCCTTCTCAAAGAACAGCTTACCAAACTCACCCTAGAAACCTGCCTGTCTTAGCCAACCCTCCTTCCCTTGGCACTCGCCAGATTAAGAGCTTCCCCTAGAGGACCGTTGGGACTAAGCCCCTTCGAACTCCTGTATGGGAGGCCTTTCCTACTTGACCACAACCTCCCCGTTTCTCCTCTGCCTCTCTTATCCTACCTTCCTTCCTTAACTCTCCTACAGGCTCATTTACGGCACAGGCCAACAAAGCAATCCCTGCCCCCAGGAACCCCAAAAGGA…
LNAC01000886.1	555022	123	NP_056790.1	NP_056790.1 pol polyprotein, partial [Gibbon ape leukemia virus]	1.2e-19	36.6	CCCCTTCTCCACAGGACTATTGAAAATGTGCATCGAGCCTGTAAAACTTGTTCTGCGGTTAATGTCCAAGGCAGGATCCGCAGGCCAGGGCCTAACCACCAACTCTGCGGCCACCAGCCAGGCGAAGACTGGCAACTTGACTTCACCCATATGCCCCAACACAAGACCTCCCGGTACTAACTAACTTTAGTGGACACCTTTACAGGTTGGATTGAAACTTATCCCACTACCAGGAAAACAGCGGACGTGGTGGCTGCTACACTCATTCAGCACATCATTCCGAGATTCGGCCTCCCTCGGACCCTGCAGTCAGATAACGGGCCGGCCTTCATCTCCAGCATCACACAACAGGTCTCCAAAAGCCTT
LNAC01000901.1	534585	2024	NP_057933.2	NP_057933.2 Pr180 [Moloney murine leukemia virus]	0	51.7	ATGGGGCAAACGCTAACAACTCCTTTAAGCCTCACTCTAGGTCACTGGAAAGATGTACAAACCCGAGCCAACAACCTATCGGTGGAAATCAGAAGAAGGAAATGGCAAACTCTCTGCACCTCCGAATGGCCCACTTTCAAAGTTAAGTGGCCTGCAGAGGGAACCTTTAATATTAATATTATCTTACAGGTCAAGGAACGAATCTTCGATCAGGGACCTCAAGGTCATCCGGACCAAGCACCTTACATCGTGGTCTGGGAAAGCTTAGTCAAAGAGCCCCCTCCGTGGGTCTCTCCTTTTGTTCCCCCTTGCCCTCCCTTAAACCCTACTCCTCACCCAGTTCCCACCGCTCCACCGGCGCCGGCTCCACACCCCCCACCAACTCCTACTGACCCCTCA…
LNAC01000918.1	544622	245	sp|P31748.1|AKT_MLVAT	sp|P31748.1|AKT_MLVAT RecName: Full=AKT kinase-transforming protein	2.3e-26	32.7	TTGGGAGAGGGCTCATACGCAAAAGTCAAATCCGCTTACTCTGAGCGCCTGAAGTTCAACGTGGCAGTCAAGATCATCAACCGCAAGAAAGTCCCCACGGACTTCTTGGAGAAATTCCTTCCCCGGGAAATTGAGATTCTGGCCATGCTAAACCACCACTCCATCATCAAGATCTACGAGATCTTCAAGACATCAGACGGCAAGGTCTACATCGTCATGGAGCTCGGGGTCCAGGGCGACCTCCTCGAGTTCATCAAAACCCGGGGAGCCCTGCACGAGGATGATGCTCGCAAGAAGTTCCACCAGCTCTCCTTGGCCGTCAAGTACTGCCACGACCTGGACATTGTTCACCGAGATCTCAAGTGCGAGAACCTCCTTCTCGACAAGGACTTCAATATC…
LNAC01000921.1	572557	57	YP_001165471.3	YP_001165471.3 hypothetical protein WMSV_gp3 [Woolly monkey sarcoma virus]	2.2e-24	94.7	CTGCACGTTGCGGTTGTTGCAGCAGCCGGAGCAGCGCTGCACCTCCACGCACGGCGGCCACACCAGGAAGTTTGCGTTCGTGTGGTCTATGAGGCGCCGCGAGATCTCGAACACCTCGGTGCGCGTCTTGCACTCGGCGATCATGGCCGGCTCGGCGACCGTCGGGGAACC
LNAC01000935.1	506475	147	sp|P00541.1|FPS_AVISP	sp|P00541.1|FPS_AVISP RecName: Full=Tyrosine-protein kinase transforming protein Fps	2.6e-40	58.5	AGGAGGCAATTTCCTCTCCTTTCTGAGAAAGAAGGATGAACTATAACAGTGAAGTTTTCATTAGATGCTGCTTCTGGATGGCGAATCTTGGGTAAAAATTGTATACACGGGGACCTTGCTGCAAGAAACTGCCTGGAGGTGAATGTTCTGAAAATCAGTGACTTCGGAATGTCTCGTCAAGAGGATGGTGGTGTGTATTCATCTTCTGACTTAAAGCAGATTCCCATTAAATGGACAGCACCAGAAGCTCTTAATTATGGGAGATATCGTTCTGAGAGTGACGCATGGAGCTTTGGCATCCTCCTCTGGGAGACCTTCAGCTTAGGGGTCTGTCCATACCCTGGAATGACAAATCAGCAGGCACAAGAGCAAGTGGAAAGAAGATACTGGATGTCAGTC…
LNAC01000935.1	506475	97	sp|P00541.1|FPS_AVISP	sp|P00541.1|FPS_AVISP RecName: Full=Tyrosine-protein kinase transforming protein Fps	2.6e-24	61.9	CTCAATCATGATGATGTCACAGTAGGAGAATTACCGGGCAAGGGAACTTCTGCTGACATATTTAAGGGCACATTAAAGGATAAAACTGCCGTTGCCATTAAAACATGTAAAGATGATCTTTCCCAGGAACTGAAATTAAAATTTTTACAAGAAGCCAAAATCCTCAAGCAATATAATCATCCCGATATTGTCAAACTTATAGGAGGAGTTCGCATACAAATACAGCCTATCTATATCATTAAGGAACTGGTTCCAGGAGGCAATTTCCTCTCCTTTCTGAGAAAGAAG
LNAC01000951.1	489612	118	sp|P56260.1|QIN_AVIS3	sp|P56260.1|QIN_AVIS3 RecName: Full=Transforming protein Qin; AltName: Full=Oncogene Qin	6.8e-30	55.9	CCCGGCCCCGAAGAGCCCCTTGCCGGGCTGGAAGTGCGCGGGCGGCGGCCGGAAGGGCCGCTTCATGCGGCGGCGGCGCCGGTAGTTGCCCTTCTCGAACATGTCCTCGCAGGCCGGGTCCAGCGTCCAGTAGTTGCCCTTGCGCTCGCCGCCGCCCTCGCGCGGCACCTTGATGAAGCACTCGTTGAGGCTGAGATTGTGGCGGATGCTATTCTGCCAGCCCTTCTTGTTCTTCTCGTAGAACGGGAACTTGGCGATAATGTACTGGTAGATGCCGGACAGGGTGAGCCTCTTCTCCGCGCTCTCGCGGATCGCCATGGCGATGAGCGCCACGTACGAGTACGGGGGCTTCTG
LNAC01000960.1	513587	190	YP_223871.1	YP_223871.1 protease/polymerase, partial [Reticuloendotheliosis virus]	1.5e-40	47.4	CCCATACAGGAGTTCGAAGGGGCTTGGTCCTGATGATCCTCTAGGGGAAGCTCTTAATATGGCGAGTGCCAAGGGAAGGAGGGTTGGCTAAGACAGGCGGGTTTCGGGGGTGAGTTTGGTAAGCTGTTCTTTGAGAAGGCCATTGGGCCTTTTAACCTTACCCGAGGATTGGGGGTGGTAAGGGATGTGGAGTTTCCAGGGTATATTGAGGCTTTTGGAGACCCGATGTGTGACGCTGGAGATGAAGGCTGGCCCATTGTCTGACTGCAGGGTCCAAGGGAGGCCGAATCTTGGAATGATGTGCTCAATGAGTGTAGCAGCCACCACATTCGCTGTTTCCCTGGTAGTGGGATAGGTCTCGATCGAACCTGTAAAGGTGTCCACTAAAGTTAGTTAGTA…
LNAC01000987.1	452326	95	sp|P00544.1|FGR_FSVGR	sp|P00544.1|FGR_FSVGR RecName: Full=Tyrosine-protein kinase transforming protein Fgr	5.1e-48	94.7	GGCCACGTACATGGCGGGCACGTTGAAGGTCTCAAACATGATCTGGGTCATCTTCTCGCGGTTGGCCTTGGGGTTGAGGGGGGCCTCGGTGAGCAGGGTGGGGTGCTCCTCAGGGGCCACGCGGAGCTCGTTGTAGAAGGTGTGGTGCCAGATCTTCTCCATGTCGTCCCAGTTGGTGATGATGCCGTGCTCGATGGGGTACTTCAGGGTCAGGATACCTCGCTTGCTCTGAGCCTCGTCGCCCACGTAGGAGTCTTTCTGACCCATACCCACCATGACGCCCTG
LNAC01000989.1	451292	153	YP_009513211.1	YP_009513211.1 pol protein [Koala retrovirus]	1.4e-26	41.8	AACTTTTGCTAAGGTTCCCTTGAGGATGCGATCCATTGGCTTTACTTTCCCTGAGCTTTGGGGATGGTAGGCAGTGTGGAGCCTGCAACTGATGTTGAGAGGCTTAGGCAAGACTTGTACAATGTCTGCCAGAAATGTGGGTTCATTGTCACTATGGATGGTTAATGGCAGCCTGAACCGGGGCACAATCTCCCATCAGAGGACTTTGGCTATTTCCCAGCTTCGTTCTGTCCTGGTTGGGAAGGCCTCAACCCACCCAGAGTATATGCATACTGTTATGAACAGATAGTTGAAACCCCTGTTCAGCTGCACATCTGTGAAATCTATTTCTAGATCTTTGAAAGGAGTTGTTCCCACCCTCTGGACACCTGGAGGGTGCCACAATGCAGGCCAAGCATT…
LNAC01000990.1	450079	163	YP_009243641.1	YP_009243641.1 putative viral DNA polymerase [Bovine retrovirus CH15]	1.5e-39	47.2	TTTCACCGAGGGGCAAGGGCCTTGACTAAACAGTTTTCTATCCCTCTTTCACAGGCAAAACACATCATATGCTCCTGTCCTGACTGCCAACAATTTTCTTCTGCTATACTTCCTGGAGGAGTTAATCCCTGTGGTTTATCCACAAATCAACTATGGCAAATGGATGTTACCCATTTCCCTTCATTTGGTCAACTACAATGGATTCATGTCACCATTAATACTTACTCTAAATATATATGGGCCTCTGCTCAAGATGGTAAACTCTCCTCTCATGTCATTAATCATCTCTTAAAATGCTTTGTCATAATGGGCATCCCCCCAAAACATAAAATGGACAATGGCCCAGTTTATAAGTCCCATTGCATAACCCAATTTCTAAATGATTGGAAAGTTACACAT…
LNAC01000992.1	449365	314	sp|P11284.3|GAG_MMTVC	sp|P11284.3|GAG_MMTVC RecName: Full=Gag polyprotein; Contains: RecName: Full=Matrix protein p10; Contains: RecName: Full=Phosphorylated protein pp21; Contains: RecName: Full=Protein p3; Contains: RecName: Full=Protein p8; Contains: RecName: Full=Protein n; Contains: RecName: Full=Capsid protein p27; Contains: RecName: Full=Nucleocapsid protein p14	5.2e-61	42.7	GCATTGTCTACTCAAATGTCCCAGTTGTCCACAGGTATAACATGGTATATCTAGTGGACTCTTCTGAACATTAGCTGCTCCCTTTTGTCCTAATGTTTTAATGTATTGAGGGTATGTTTCTCCTTTAAGAGCGGCAGCTATGGCCACGCCTTGAATAAAGGCAGGACTGACATCCGCACATTGCTTGATAAAGTCATCTAAAGTCCCTGTTTTTCTTATTGGTCTTAACAATGACTGGCAGGTTGAATTAGCATTCTCAAAAGCCAACTGTTCGATCAAGGTATCCGCTGCCTCCTCATTGTTAATTACTCGTCTCACTGCCTGGATAAGCCATGACAAGAAGTCCGCATAACTCTCATCAGCCTTTTGTTTAACTTCCCCCCATGTTGTGGCTTTTCC…
LNAC01000993.1	446097	215	sp|P03360.2|POL_AVIRE	sp|P03360.2|POL_AVIRE RecName: Full=Gag-Pol polyprotein; Contains: RecName: Full=Protease; Contains: RecName: Full=Reverse transcriptase/ribonuclease H; Short=RT; Contains: RecName: Full=Integrase; Short=IN	2.7e-33	40.9	CTCCACAGGACTATTGAAAATGTGCATTGAGCCTGTAAAATTTGTTCTGTGGTTAATGTCCAAGGCAGGATCCACAGGCCAGGGCCTAACCACCAACTCTGTGGCCACCAGCCAGGTGAAGACTGGCAGCTTGACTTCACCCATATGCCCCAACACAAGACCTTCCGGTACTAACTAACTTTAGTGCATACCTTTACAGGTTGGATCGAGACCTATCCCACTACCAGGAAAACAGCAGATGTGGTGGCTGCTACACTCATTCAGAGATTCGGCCTACCTCGGACCCTGCAGTCGGACAACAGGCTGACTTTCATCTCCAGCATCACACAACAGGTCTCCAAAAGCCTCAATATAATCTGGAAACTCCACATCCCTTACCACCCCCAATCCTCTGGTAAG…
LNAC01001006.1	435558	236	YP_223870.1	YP_223870.1 gag protein [Reticuloendotheliosis virus]	4.2e-23	34.3	TGGCATGACCTACATGTTGTCCAGACCACCAGTCTCACCTCCAAAGAGAGGAAACGCATCCAGGCTGCCGCCCGAGAACATGTTGACCAGGTCCATCTTACCGATGCCACCATGCCAGTTGGTGCTTGAGCAGTCCCAGCAGTAGAACCTGGCTGGGACTGCCAGAATGGCCAAGATGGCCACCGCCCCCGCGACCACATGGTCCAGTGCCTTATTGCCAGCATGCTAGCGGCCTCTAACAAAGCAGTCAACTATGACAAACTCAGGGAGATTATTCAGACCCCTGATAAAAACCCTGCCATGTTCCTCAACCGGTTGACTGAGGCACTGGCCCAGTTCACCCGGCTAGACCCGGCCTCTCCGGCAGGGGCTACGGTGTTGGCTACTCACTTCATTTCT…
LNAC01001029.1	414931	477	YP_223870.1	YP_223870.1 gag protein [Reticuloendotheliosis virus]	5.9e-51	30.8	TTTGGCCAAGGTGTCCCCTTTTTGGTAGACTTTGCTTGCTATTTCTAGTAGTTGGGCGACGTTCATCCCAGTGAAACCCTCAAGCTTCTGGAGTTTGTGGTGGATGTCAGGGGCTGATTGAGCCACGAAGGCTGCGTTTACCATCCAGTGGTTCTCTGGTGCTTCTGGATCAAATGGGGTGTATATGTGGAAAGCCTCACAGAGTTGCTTGTACTAATTTCCGGGGGTCTCTTCTCCATCCTGGGTTACATCAGCCGTCTTTGACATGTTGGTAGGCTTTTTGGCACCTTGGCGGAGGCCCCGCAGGATGGCGTCCTGGTAGCGCTTGATGGCATTCCAGCCTTCCTCAGTGTAGAATTCCCAATCAGGCCGGATGTCCGGGGCAGACTCTTGGGCCCA…
LNAC01001042.1	398865	575	pdb|4MH8|A	pdb|4MH8|A Chain A, Reverse transcriptase/ribonuclease H p80	3.9e-100	39.5	TTTCCCTGCAGTGGTTAGGAGGCCCCTCTCCTTGTAGATGGCCTCATGCATATGCACAGTAGCAAAGGTGTACTGAGAGTCAGTGTGGATGTTGACCTGTTGACTGAGGGCTCCGGCTCAGAATAAGGTGTATAGTTTAGCCTGTTGTGCTGACTATCCAGCTGGTAATGTCTTAGTCTCTAGGACTTCAGTGATTGTGGTCACTGCATAATCTGCTTTCTGGACACCCTCTTGCAGGCAACTGCTGCCATTGCTGAACAGTGTGAGCTCTGGATTCTTTATGGCTTGATCCTGTAAGTCTGGATGGCTCGCATAGACTTTATCACTTACTTTGGAACAGTTATGATCTGGTTGTCCCTCCTCTGTGGGGAGAAAGGTGGCTGGGTTTAATATCCTTAC…
LNAC01001070.1	382377	543	sp|P03359.2|POL_WMSV	sp|P03359.2|POL_WMSV RecName: Full=Gag-Pol polyprotein; Contains: RecName: Full=Matrix protein p15; Short=MA; Contains: RecName: Full=RNA-binding phosphoprotein p12; AltName: Full=pp12; Contains: RecName: Full=Capsid protein p30; Short=CA; Contains: RecName: Full=Nucleocapsid protein p10-Pol; Short=NC-pol; Contains: RecName: Full=Protease; Short=PR; Contains: RecName: Full=Reverse transcriptase/r…	1e-41	28.5	TGCTGCCTACCTGGCTGCACAGTCTGCCAAATTGTTTCCTTTAGACTCTAAGGTCATATCTTTTTGATGTCCTCGGAGGTGGATTATGGCTACATCCTTAAGTAGGTGTGCAGCCTCAAGAAGCATAATTATTTCAGGCCCATATTTGATTGGAGAGTTATGGCTTGATAATAATCCCCTTTCCTTCCAAATTGCTCCAAGGGCATGTAGCACCAGGAAAACATATTCGGAATCTGTATAAGTATTAATTTTTAGACCTTTGGCCAATTGAAAAGCACAGGTAAATGCTATTAATTTAGCCTTTTGAGCAGAAGTGTCTATTGGAGGGGCTTTTGCCTCAGTGGTCTTAGTTAAACTAACTACAGCATATCCTTCTTTTCTTTCTCCCTCTTCATGAAG…
LNAC01001071.1	384404	347	NP_955577.1	NP_955577.1 pol gene polyprotein [Feline leukemia virus]	7.2e-144	69.2	TTCTCCCCAAAAAAGCTGAGCATAATGCACTGCCCAGGCCATCAGAAAGGAGATAGCCCAGAGGCCAAAGGAAATCGCTTGGCTGACGAAGCGGCCAAACAGGCGGCTTTGGGGCCCCAACTATTAACTGTTACTATACTCACTGAGACAGAAAAAGCCGACGAGGCCCCCATTTGGGATTATGAGGAGACCGACTTGGACATCATACAGAGGTTGGGGGCCAATTACAACCCGGCCCTGAACCGATGGGTATATCAAGGAAAGGCCATAATGCCCATAAAAATGGCAAAAGAACTAATAAATCACCTCCACCGTTTGACTCATCTAAGTGCAAACAAGATGAAGTCCCTAATGGATAGGGCCAATTTAAAAAACTATTTCCCTAAAAGAAACTTCCTC…
LNAC01001071.1	384404	301	NP_955577.1	NP_955577.1 pol gene polyprotein [Feline leukemia virus]	3e-134	76.4	GCGAACGAGTCTTATCTTTAGTGGATTTGGGGAGCGTTGGACGGTCCATTCCGAGACTGGGTGGGGAGTAGTGGTCTCCAAGTGATGTTCAGTCTGTTCTTCTTGATGTGCGGTTTTTACATGGGAGGCGTGGATCCAAGCCGCGATCCCGTCGACCTTTAGCGCCGTGGGTGTTGTCAGGAGTACCGTGTATGGTCCTTTCCAACGGGGTTCAAGGTTTGTGGCTCGATGTCTGCGGACCCAAACACTATCCCCGATCTTATAGGGATGGGGTCGCAATGGGGTGTTAAGTTTTTCCTGGTAGGCAGCTGCCAGGGGTTTCCAGACCTCTTGTTGCACCAGCTGCAAGGCTTGCAGATGGGCCTGTATAGAGGGTGAAGGGGAGTGAGCAGAGATATC…
LNAC01001071.1	384404	156	NP_955577.1	NP_955577.1 pol gene polyprotein [Feline leukemia virus]	3.5e-66	78.8	CCCGTGGTAACCCTCAATCCTGCGACTCTCCTGCCCATCCCTGGAGAGACACCATTGCATGATTGCCATCAGATCCTTGCGGAAACGCATGGGACACGACCTGACCTAACCGACCGGCCCATGAAAGATGCAGATCTGACCTGGTACACAGATGGCAGTAGCTACCTGCAGAATGGGGAACGACGGGCAGGAGCCGCCATCACGACCGACTCTCAAGTTGTATGGGCAAGTGCGCTACCAGGAGGTACTTCGGCACAGCGGGCTGAGCTAATCGCCTTAACCCAGGCCCTCCAGCTGGCAGAAGGTAAGAAACTTAATGTCTACACAGATAGCAGATACGCTTTTGCCACTGCCCATGTTCATGGGGAGATTTATCGAAGGAGGGGGCTACTGACCTCC…
LNAC01001083.1	374220	243	sp|P03360.2|POL_AVIRE	sp|P03360.2|POL_AVIRE RecName: Full=Gag-Pol polyprotein; Contains: RecName: Full=Protease; Contains: RecName: Full=Reverse transcriptase/ribonuclease H; Short=RT; Contains: RecName: Full=Integrase; Short=IN	4.3e-69	53.5	GACTACTGGCCCATCCAGGACTTGTGTGCTGTGAATCAAGTCGCCCAAACCCTACATCCAGTAGTGCCCAACCCCCATACCCTCTTAAGCCAGATCCCGCCAGACACTGCCTGGTTCACCTGCCTCGACTTGAAAGACACTTTCTTCTGCATCCACCTGGCCCCAATAAGTCGGCCCCTTTTTGCCTTTGAATGGACTGACGCCGGCTCAGGGCGCCAAATGCAGCTCACCTGGACCAGACTCCCACAAGGATTTAAAAACTCACCAACGATATTCAGTAAAGCCCTAGCCTCTGACTTAGCCAACTTTCCCCGAGACCAGACTGGTTGCACAGTACTCCAGTATGTTGATGACCTCCTCATCACCAGTTCGGCTGAGGAGACCTGCCACCGAGCAACA…
LNAC01001099.1	363688	364	sp|Q8UN02.2|GGAG_MLVMN	sp|Q8UN02.2|GGAG_MLVMN RecName: Full=Glyco-Gag protein; AltName: Full=Gross cell surface antigen; AltName: Full=glycosylated Pr80 gag; Short=gPr80 Gag; Short=gag-gPr80; Contains: RecName: Full=Nextended-MA-p12; Contains: RecName: Full=CA-NC	4.2e-29	32.7	CTGGGGGACACCCCGGGGCTCAGAGGGGCCCGCTTCTTTGGGGCCCCGCACGTATCTGAAGGATACGTCCGTCTGTGGGCCGCGGAGGAAACTCTAGGGTCTTCCCGGCCATCAGATTCCGTACTTTCGGTTTTGAACTGAAACCGCGCAGCGACTGTTATTGTTTCTGTAGTTGTCTTTTGTGTTATTTTCGTTGCTTGTTTCATTTACTTAGACTCTGAAATGGGACAGACCATTACCACCCCCTTGAGTCTCACATTAGGTCATTGGAGAAACGTGCAAATTCGAGCTAACAATCTGTCAGCGAAAGTCAAAAGAAGAAAATGGCAGACCCTCTGTACCTCNNNNNNNNNNNNNNNNNNNNNNNNNNNNNNNNNNNNNNNNNNNNNNNNNNNNNNN…
LNAC01001106.1	403229	147	sp|P31748.1|AKT_MLVAT	sp|P31748.1|AKT_MLVAT RecName: Full=AKT kinase-transforming protein	7.5e-27	41.5	GCAGAGGCCGAAGTCAGTCAACTTAATATGACCATCACGATCAATCAAAATATTATCAGGTTTAATATCTCTATGAATAAAACCCATTTTATGAACACTTTCGACTGCACAGGTAAGCTCTGCTATGTAGAATCGTGCCAGATTTTCTGGAAAGATGCCCATTCTAATTAATAGGCTCATCATATCACCCCCAGGAATATAGTCCATTACAAAGTATAAATTGTCCTTATCTTGGAATGAATAATATAGACGAACTACCCATTCATTGTCAGCTTCAGCCAGGATATCCCGCTCAGCTTTAACATGAGCAACTTGATTTCGAAGCAGAACATCTTTCTTTCGGAGAGTTTTTGTTGCATACAAAGCCTTAGTATCTACTTTTCTTGCTAGACAGACTTC…
LNAC01001131.1	336501	399	sp|P03360.2|POL_AVIRE	sp|P03360.2|POL_AVIRE RecName: Full=Gag-Pol polyprotein; Contains: RecName: Full=Protease; Contains: RecName: Full=Reverse transcriptase/ribonuclease H; Short=RT; Contains: RecName: Full=Integrase; Short=IN	4.4e-81	41.9	GTGGTCACTCTGGACGATGTCCTGGAGGTGGCCCCTCTCCCCATGGGGACAACCTCCCAGAAGGCAGAACTCATAGCCCTCACCAGGGCTCTCCACCTATCTAAAGGGCAGCAAGTCATGATATACACTGACTCTAGATATGCCTATCTTATTACCCACACCCATTCTGTCCTCTGGCAAGAACGGGGGTTTCTGACTACCAAGGGAACTCCCATAGCCAACGGGCCCCTCATGGCAAAGTTACTGGAGGCCCTCAGTCTCCCTGCCAAGGTGGCGATAGTTCATTGCTGAGGGCACCTAGCTTCCAAGAACCCTGTCTCCCCAGGCAACAATAAGGCTGACTCCATTGCCAGAGAAACAGCCTTAGACTCCTCCCCAGCCCCACTCCTTTTTCTCAAC…
LNAC01001131.1	336501	296	sp|P03360.2|POL_AVIRE	sp|P03360.2|POL_AVIRE RecName: Full=Gag-Pol polyprotein; Contains: RecName: Full=Protease; Contains: RecName: Full=Reverse transcriptase/ribonuclease H; Short=RT; Contains: RecName: Full=Integrase; Short=IN	1.4e-55	43.2	TCACACTCCTTCCTCATTATCCCCTCTTGCCCTATGCCTCTTCTTGGCAGGGATATCCTCCATAAACTCCAGGCCACCATACATCTTTCCCCTTCCGCCTCTACATCCTCCCACCTTATCCTTCCCTTAGTCCCCTCTATGCCATCCTCCTCCCCAAGCTGTCTCCCCTAGGTGGATCCCCAGGTTTGGGATACCTCCAGGCCTGTCATGGCAACCAACCATACTCCTGTAAAAATACAGCTTAAAGACCAATCCACCTTCCTGTCTCGTCCCCAATTTCCCATCTCAGTAACTCACCGACGGGGGCTAAAACCTATCATCGACCATCTCAGACACCAGGGCCTCCTTATCCCTATTAACTCCCCATGCAATACCCCTATCCTCCCCGTAAAAAAGTCC…
LNAC01001131.1	336501	306	sp|P03360.2|POL_AVIRE	sp|P03360.2|POL_AVIRE RecName: Full=Gag-Pol polyprotein; Contains: RecName: Full=Protease; Contains: RecName: Full=Reverse transcriptase/ribonuclease H; Short=RT; Contains: RecName: Full=Integrase; Short=IN	7.6e-41	36.9	GGGTATTGGGTAAAGCCCTCCAAGGCCCAACTCTGTACCCCCTTGGTCACCTACTTGGGTGTCTCCTTAACTCCCACCTCCAAATCCCTCACAGGAGACCACATCCGCCTCCTCTGGGAACTTCAGCCCCCTCAGAATGCGGATGAAATACTCTCCTTTTTAGGTCTGGTGGGCTTTTTTAGACACTGGATCCCTAAGTTCGCCATCCTAGCTTGGCCCCTATACAAGGCCACTAAGGACACCCCTCAGGGGCCACTAACCGACCCTAGCTCCATTCGGCATCTGTTCTCCAAACTGCGGGATTGCCTTACTTCGGGGCCTACCTTAGCCTTACCTGACCCCTCAAAACCCTTCCACCTCTTCACTGAGAAGCGTTCCAGCTCAGCCACTGGCCTCCTG…
LNAC01001138.1	333526	484	YP_009665180.1	YP_009665180.1 pol polyprotein, partial [Walleye epidermal hyperplasia virus 2]	6.4e-32	28.5	AGCCTGTTTTGCCACATTGTCTGCTAGGAAAGGAAATTGTCTGATTTCCTTTAATTACATGGGTTTCCCCTCTTTGATGTCCTGGGTGGTTGCCAGCTTAGATGTCTGTTGTATAGCCTTCAGTAGAACTAAAATTTCCACAGAGTGCTTAATATACTTATTTTTAGATATCAGCACTGCCTGCTCCTTCCAGATGACACTATGAGCATGCACTATCAAAAAGGTATAGTGACAGTCAGTGTATATATTTACATTTTTACCAGCAGACAAAGGAGGAACCTTCATTAGGGCCATGATTTTAGCATTCTGAGTCAAGCTTCCTGGGGGCAGTTGCTTGGTCTCAGTTATTTCTGAGAGTTCTCACAGCATATCCAGCCTATAGCTGCCCTCATCTGTAAA…
LNAC01001147.1	326033	629	sp|P03360.2|POL_AVIRE	sp|P03360.2|POL_AVIRE RecName: Full=Gag-Pol polyprotein; Contains: RecName: Full=Protease; Contains: RecName: Full=Reverse transcriptase/ribonuclease H; Short=RT; Contains: RecName: Full=Integrase; Short=IN	4.5e-115	39.4	TTGCTCCTCCGTGGGCACCCACTTGAGGTTATTGATATGGACCCATGCCTGGTGTCCCAACAGTTTTGCTGCTATTGGGATGGTAAGGATGATGGTGTAGGGCCCCGACCATCGGGTCTGTAGGGAGCCTGGATGTCAGTTTTTGAGGAGAACCTGGTCACCTGGGAACAACCCCTGTTGGCCATGGCTATGACAGTTCGGGGCCGGGATGACAGCGTCAGCGTGAGCTCTCAGGAGGGCCCGCAAGAGAGTGAGGTAGGGCAAATAGGACAGGAGAGGTGGAGGAGAGGCCAGGAGGTTATGGCTTATGAGGAAGGGCCGGCCATACAACAGCTCAAATGGACTTAACCCTGAAGGCCCTCGGGGGGTGGCCCTAAGCCTGGTGAGGGCCAGGGGTAA…
LNAC01001147.1	326033	226	sp|P03360.2|POL_AVIRE	sp|P03360.2|POL_AVIRE RecName: Full=Gag-Pol polyprotein; Contains: RecName: Full=Protease; Contains: RecName: Full=Reverse transcriptase/ribonuclease H; Short=RT; Contains: RecName: Full=Integrase; Short=IN	2.5e-33	43.4	AGTGTTGAGTAAGGTAGAGGTGTCTTCCTGGAATAAGACAAGTGAGGGGCTACAGAGGAGGAGATCATCTACATACTGTAGTAGGGTGCTGGCCTTAAGGGTACATTGCTGTAAATCCACCGCCAAAGCTTGGCCAAAAATATGGGGGCTGTCTCAGAATCCTTGGGGTAAGACTGTCCAGGTCAGTTGTTCGGAGATGTGGGTGTCCGGGTCCTCCCAGGTAAAGGCGAAAAGGAAGTAGGAGTCAGGGTGTAGAGGAATGGTAAAGAATGTATCCTTTAAATTCAGTACCGTAAAGTGGGATGTTTTGGGTGGGACGTGGGACAGTAAGGTGTAGGGATTGGGGACGACCGGGTGGGGCGGAACCACTGCCTCATTGATGAGTCGTAGGTCCTGCAC…
LNAC01001147.1	326033	180	sp|P03360.2|POL_AVIRE	sp|P03360.2|POL_AVIRE RecName: Full=Gag-Pol polyprotein; Contains: RecName: Full=Protease; Contains: RecName: Full=Reverse transcriptase/ribonuclease H; Short=RT; Contains: RecName: Full=Integrase; Short=IN	5.5e-28	40.6	GAGGCAGGGCTGCCATCGTCGGTTGGTGGTATCTAATTGTTTTGATAGATAGGCTGTGGCCCGGTATGTGGGCCCTACAGGCTGAGCCAGGAGGCTGGTTGCTGAACCGGAGCATTCATCAGTAAAGAGATGGAAGGGTTTAGAGGGATCAGGCAGTGCTAGGACTGGTCCAGCAGTGAGGCAGTCCTGCAGTTTGGAGAATGCATGCAGAATGGAGGTGGGATCAGTGAGGGGACCCTGGGGGGTCTCTTTGGCCACCTGATATAGGGGCCGGGCCAGGATCACAAAGTTCGGGATCCAATGTCTGAAAAATCCAATGAGTCCTAGGAAGGAAAGTATCTCATCAGTGGTTTGGGGGGGCTGAAGGTCCCAAAGGAGGTGGATACGATTCTCAGTCAG…
LNAC01001152.1	323450	96	pdb|6VU2|H	pdb|6VU2|H Chain H, M1214 N1 Fab heavy chain	4.2e-28	59.4	TTTTGCACAGTAATACACGGCCGTGTCCTCGGCTTTCAGGCTGTTCATCTGCAGATACAGCGTGTTCTTGCCATTGTCTCTGGAGATGGTGAATCGGCCCTTCACAGAGTCTGCATAGCTTGTGCTACTTCCAACATAGTTAATCCATGCGACCCACTGCAGCCCCTTCCCTGGAGCCTGGCGGATCCAGTACATGGCATAGCTACTGAAGGTGAATCCAGAGGCTGCACAGGAGATTCTCAGGGACCCCCCAGGCTTCACCAGGTCTCCCCCAGACTCCACTAGCTG
LNAC01001152.1	323450	97	pdb|6VU2|H	pdb|6VU2|H Chain H, M1214 N1 Fab heavy chain	3.5e-27	58.8	GTCTCTTGCACAGTAATATGCGGCCGTGTCCTCGGCTCTCAGGCTGTTCATCTGTAGAAACAGCGTGTTCTTGCCGTTGTCTCTGGAGATGGTGAATCGGCCCTTCACAGAGTCTGCATAGCTTGTGCTACTTCCACCACTGCTAATATATGCAACCCACTTCAGCCCCTTCCCTGGAGCCTGGCGGACCCAGTTCATGCCATAGCTACCGAAGGTGAATCCCGAGGCTGCACAGGAGAGTCTCAGGGACCCCCCAGGCTTCACCAGGTCTCCCCCAGACTCCACCAGCTG
LNAC01001152.1	323450	96	pdb|6VU2|H	pdb|6VU2|H Chain H, M1214 N1 Fab heavy chain	1.8e-26	57.3	CTTTGCACAGTAATACATGGCCGTGTCCTCGGCTCTCAGGCTGTTCATCTGCAGATAGAGCGTGTTCTTGCCATTGTCTCTGGAGATGGTGAATCGGCCCTTCACAGAGTCTGCATAGTATGTGCTACTTCCACCACTGCTAATATATGCAACCCACTGCAGCCCCTTCCCTGGAGCCTGGCGGACCCAGCTCATGCTGTAGCTACTGAAGGTGAATCCAGAGGCTGCACAGGAGAGTCTCAGAGACCCCCCAGGCTTCACCAGGTCTCCCCCAGACTCCACCAGCTG
LNAC01001155.1	322574	449	sp|Q85646.1|ENV_MMTVC	sp|Q85646.1|ENV_MMTVC RecName: Full=Envelope glycoprotein gp70; AltName: Full=Env polyprotein; Contains: RecName: Full=Surface protein; Short=SU; AltName: Full=Glycoprotein 52; Short=gp52; Contains: RecName: Full=Transmembrane protein; Short=TM; AltName: Full=Glycoprotein 36; Short=gp36; Flags: Precursor	4e-47	34.3	AAATATGACTCCAAAAACCAGACTGACATTTATGAGTAAGGAGATAAGTTTGTGATGATTAACAAAGCCCTGTAGCCCACTCAGAAAGGAGGTTGCTACCTCAGGAGGAGAGAGAAGACTCCCATCATGGCTTAAATCTTGGATTTGTTGATGTAGAGACTAAATATCTAAATTTAAATTGCTGTGATTCCATATTCGTAGTAAATGATTTTGAACATTTTCCCAAGTGACAGAGGATTGGTTGTGTTTGAGGGGTGTGACACATATCTAATTTTATTCTTTATGGCATCGGAGAGCTAGTTTCACCTTTAAAGAGGCCAGTTCATTTCCAATATATAGAACAGCTTCTTCTATGGCATTAACTTTTGTTTCTATTTTTTTGTCTATGATTTCTTGAGT…
LNAC01001181.1	308106	106	pdb|6V6W|B	pdb|6V6W|B Chain B, 35O22 Fab Light chain	1.5e-43	83	GGTCAGCCCAAGTCCGCACCCTCGGTCACGCTCTTCCCGCCCTCCTCTGAGGAACTCGGCGCCAACAAGGCCACCCTGGTGTGCCTCATCAGTGACTTCTACCCCAGCGGCGTGACGGTGGCCTGGAAGGCAGACGGCAGCCCCGTCACCCAGGGCGTGGAGACCACCAAGCCCTCCAAACAGAGCAACAACAAGTACGCGGCCAGCAGCTACCTGAGCCTGACGCCCGACAAGTGGAAATCTCACAACAGCTTCAGCTGCCTGGTCACGCACGAGGGCAGCACCGTGGAGAAGAAGGTGGTCCCCTCAGAGTGCTCT
LNAC01001181.1	308106	106	pdb|6V6W|B	pdb|6V6W|B Chain B, 35O22 Fab Light chain	2.6e-43	83	GGTCAGCCCAAGTCCGCACCCTCGGTCACGCTCTTCCCACCCTCCTCTGAGGAACTCGGCGCCAACAAGGCCACCCTGGTGTGCCTCATCAGTGACTTCTACCCCAGCGGCGTGACGGTGGCCTGGAAGGCAGACGGCAGCCCCGTCACCCAGGGCGTGGAGACCACCAAGCCCTCCAAACAGAGCAACAACAAGTACGCGGCCAGCAGCTACCTGAGCCTGACGCCTGACAAGTGGAAATCTCACAACAGCTTCAGCTGCCTGGTCACGCACGAGGGCAGCACCGTGGAGAAGAAGGTGGTCCCCTCAGAGTGCTCT
LNAC01001181.1	308106	106	pdb|6V6W|B	pdb|6V6W|B Chain B, 35O22 Fab Light chain	2.6e-43	83	GGTCAGCCCAAGTCCGCACCCTCGGTCACGCTCTTCCCGCCCTCCTCTGAGGAACTCGGCGCCAACAAGGCCACCCTGGTGTGCCTCATCAGTGACTTCTACCCCAGCGGCGTGACGGTGGCCTGGAAGGCAGACGGCAGCCCCGTCACCCAGGGCGTGGAGACCACCAAGCCCTCCAAACAGAGCAACAACAAGTACGCGGCCAGCAGCTACCTGAGCCTGACGCCCGACAAGTGGAAATCTCACAACAGCTTCAGCTGCCTGGTCACGCACGAGGGCAGCACCGTGGAGAAGAAGGTGGTCCCCTCAGAGTGCTCT
LNAC01001192.1	301928	721	sp|P03360.2|POL_AVIRE	sp|P03360.2|POL_AVIRE RecName: Full=Gag-Pol polyprotein; Contains: RecName: Full=Protease; Contains: RecName: Full=Reverse transcriptase/ribonuclease H; Short=RT; Contains: RecName: Full=Integrase; Short=IN	3.7e-95	34.7	GGTTTTTCCTAGGTGTGAGGTCAAATGTTGCTCCATGACCGCATGAGGGGAAAGAGCCGCGGGAAGGAATCGTCTGTCTGGGAGGATCCACCATCCTTGCAGGTGCCGGATGGTTCCTTCAGTCTTGGCGCAGTTATCTTCAGCAGCTGTGTACGTGGGACTCTGTAGGGAGGGAGTGATGGATGCTATGATGACAGGCTGCCCACTCTGTGCAGCCTCTCTGGCTGCCTGATCAGCTAGACGGTTCCCAGTGGCAGGTTCATTATCTCCTTTCTGGTGTCCCCAACAGTGAATGATGGCTGGGCTCCGGGGCACCCATACCACCTCTAATAACTAGAGGATATCCTTTTTATTTTTGATGGTTTTCCCACCTGACATCAGGAGCCCCCTTTCTTTGTA…
LNAC01001202.1	293214	497	sp|P21414.2|POL_GALV	sp|P21414.2|POL_GALV RecName: Full=Gag-Pol polyprotein; Contains: RecName: Full=Matrix protein p15; Short=MA; Contains: RecName: Full=RNA-binding phosphoprotein p12; AltName: Full=pp12; Contains: RecName: Full=Capsid protein p30; Short=CA; Contains: RecName: Full=Nucleocapsid protein p10-Pol; Short=NC-pol; Contains: RecName: Full=Protease; Contains: RecName: Full=Reverse transcriptase/ribonucleas…	5.9e-98	44.1	CCCCCCTTCTTATCTGCGGGAGACTGCAAGGTTCTTATAGCCCGCTCTACAGAACCTCTTAGACCTCGAAATCCATCTGCGCCCCCTCTGCCTGTCCTCCCTGATAGCCAAGATATACTCAGTTTTAATCCACCCCCTTACTTACCCCCTCCCGCGAGGGCTCAGGCGGGAGCAGAGGGTCGGGAGGCAATGGCCGCCCCAGCTCCATCCCAGGCGGGAGTGGAGGGTCGAGAAATAATAACCGCCCCCGCTCCACCCCAAGGGGGGACCGATGGGCCTGCCGGGCATACTAGAGGGCGCTCCCAAAGAGAAAACCCTCCCCGCCCGCCAGACTCAACTGTGGCTTTACCCCTTCGGGAAATTGGCCCCCCCGATGACACTGATAACCCTAGACTCCAG…
LNAC01001202.1	293214	314	sp|P21414.2|POL_GALV	sp|P21414.2|POL_GALV RecName: Full=Gag-Pol polyprotein; Contains: RecName: Full=Matrix protein p15; Short=MA; Contains: RecName: Full=RNA-binding phosphoprotein p12; AltName: Full=pp12; Contains: RecName: Full=Capsid protein p30; Short=CA; Contains: RecName: Full=Nucleocapsid protein p10-Pol; Short=NC-pol; Contains: RecName: Full=Protease; Contains: RecName: Full=Reverse transcriptase/ribonucleas…	8e-87	53.5	AAATATGGCTATAAGTATTTACTGGTATTTGTAGATACCTTTTCAGGATGGACTGAGGCTTTCCCGACCAAGCACGAAACAGCACAGGTCGTAGCAAAGAAACTACTCGAAGACATCCTGCCCAGGTATGGCTTTCCTGTTGTGATAGGATCAGATAACGGGCCAGCCTTCCTATCTAAGGTAAGTCAGGGACTGGCTTCCATACTTGGGGTTAATTGGAAATTACATTGTGCATATAGACCCCAGAGCTCAGGACAGGTAGAGAGGATGAATAGAACCCTAAAAGAGACCCTTGCCAAATTAACCATGGAAACTGGCGCTAACTGGGTGGCTCTACTCCCCTACGCTCTGTATCGGGTACGCAACACCCCATACAAACTGGGGCTTACGCCCTATGAA…
LNAC01001202.1	293214	97	sp|P21414.2|POL_GALV	sp|P21414.2|POL_GALV RecName: Full=Gag-Pol polyprotein; Contains: RecName: Full=Matrix protein p15; Short=MA; Contains: RecName: Full=RNA-binding phosphoprotein p12; AltName: Full=pp12; Contains: RecName: Full=Capsid protein p30; Short=CA; Contains: RecName: Full=Nucleocapsid protein p10-Pol; Short=NC-pol; Contains: RecName: Full=Protease; Contains: RecName: Full=Reverse transcriptase/ribonucleas…	5.8e-29	57.7	ATGGGACAGACCCAGAGCACCCCTCTTTCTCTCTTCTTGGCTAATTTCAAGGATGTTTGGGCGAGGGGCAATAACTTGAGCCTGGATATCCGGAGATCTAGACTTATTACTTTCTGCCGCTCCGAGTGGCCAACCTTTGGGGTGGGATGGCCCACGGAAGGCACCTTTTGCCTACCCATTATCCTCAAGGTCAAGACTCAGGTTCTCCTACCTGGAAAGGAGGGACATCCAGACCAAGCCCCCTACATATTGGTCTGGCAGGATTTAGTAGAAAATCCCCCTCCCTGGCTA
LNAC01001228.1	282313	511	sp|P03360.2|POL_AVIRE	sp|P03360.2|POL_AVIRE RecName: Full=Gag-Pol polyprotein; Contains: RecName: Full=Protease; Contains: RecName: Full=Reverse transcriptase/ribonuclease H; Short=RT; Contains: RecName: Full=Integrase; Short=IN	2.5e-117	44.4	CTTTCCCTGACTCTGAGGTCAGTAGGCTGTGTGGAGTTTCCAGGAGATGTTGAGGGCTGAAGTTAGCCCTTGCAGAACTTCTGAGATGAAAGCTGGACCATTGTCACTGTGAATGGTAAGTGAGATCCCATATCGAGGAACAATTTCCCGGAGTAGCACCTTGGTGACTTCTTTGGCCCTTTCAGTTCAGGTGGGAAATGCTTCAACCCATTCGGAGACACTGCAGACTAGGACCAAAAGATATTTGATGCTTCAGTGAGGGATCATTTCCGTGAAATCTACCTCTAAATCTGCAAAGGGTGTTGCCCCCATGCGTTGTACCGCAGGGGGTGGGGTGGGTCCAGTTTTTGTGTGATTAGCGCAAGTGACACAACAGTCTGTGACTGACTTACACAGAGT…
LNAC01001228.1	282313	1245	sp|P03360.2|POL_AVIRE	sp|P03360.2|POL_AVIRE RecName: Full=Gag-Pol polyprotein; Contains: RecName: Full=Protease; Contains: RecName: Full=Reverse transcriptase/ribonuclease H; Short=RT; Contains: RecName: Full=Integrase; Short=IN	3.5e-55	26.6	TTTTCTTAGAGTGACTTTTAGGGGGTTTGATAGTGACGGGTGTGAAGTCCAGGAGGTCTGGTCCGGGTTTGCCTTTTTCACACATGAGTGGTGGATCCCTGGTATGATGTTGGAAACCTTGAGGGCAGTAGGGGTTATAAGAATTACTGTATGTGGGCCAGTCCAGATCGGGCGCAGGGGTTCACGTTTCCAATCTTTTACCCAGACTTCATCCCCAGGGTGGGAGGAATGGATGGGAGTCCTAAGAGATATAGGGGCTCTCTCTAACAGATGGGCATATAGATTTGTAAGGACTTGTCCTAAGGATTTTAGATGACCCTGGAGATGTGTATCCCCTACGACATTGAGATTTCCTGAGGTGGGGATTAACAAGGGGGGTGGCCTGCCATAGATTATTTC…
LNAC01001228.1	282313	215	sp|P03360.2|POL_AVIRE	sp|P03360.2|POL_AVIRE RecName: Full=Gag-Pol polyprotein; Contains: RecName: Full=Protease; Contains: RecName: Full=Reverse transcriptase/ribonuclease H; Short=RT; Contains: RecName: Full=Integrase; Short=IN	1.3e-36	44.7	GAAAGTTACCAAGTCAGAGGCCAGGGTTTCGCTGAATATTGTTCGTGAGTATTTAAATCCTTGTGGGAGCCGGGTCCACGTGAGCTGCATTTGGCACCCTGTGCTGGCATCAGTCCATTCAAAGGCAAAAAGGGGCTGGCTTATTGGGGCCAGGCGAATGCAGAAGAAGGCATCCTCTAAGTTAAGGCAGGTGAACCAGGCAGGGTCTGGTGGGATCTGGCTTAAAAGGGTGTAGGGCTTGGGCACTACTGGGTGCAGGGTTTGGGTGACTTGATTCACAGCACGCAAGTCCTGGACAGGTCAGTAGTCACCATTAGGTTTCCTGACAGGGAGCAGTGGGGTACTCCAAGAAGATTGGCATTCAATCAGGGATGCCTGCCTCTTTCAGTCGCTCCAGAT…
LNAC01001244.1	275806	295	sp|Q85646.1|ENV_MMTVC	sp|Q85646.1|ENV_MMTVC RecName: Full=Envelope glycoprotein gp70; AltName: Full=Env polyprotein; Contains: RecName: Full=Surface protein; Short=SU; AltName: Full=Glycoprotein 52; Short=gp52; Contains: RecName: Full=Transmembrane protein; Short=TM; AltName: Full=Glycoprotein 36; Short=gp36; Flags: Precursor	1.1e-34	35.3	ATTTCCTGCTCTACCTATATATTGACTAACTGTATATCACCACATAACAATGCTAAAGTTGTAATGCTTGTCAAGCAACCCCCCCTACGTTATGCTTCCTGCTCATTTAACTGTTCCATGGTCTGACGAATTTGGGTTACAAGTCATTCAAGAGGTTAGTAACTCCCTTACTTGATATAAACGGGTTTTTTTTGATGATATAAACGTTTTGTTGCAAGTTTAATCTTAGGCATCACTGCACTCATTGCTATCATAGGATCGCTGATGGCCTCTACTGTTGCCTTAGCTCAAGAAGTTCACATAGCACAACATGTAGACCAGCTGTTTAAAAGTATCTCATGTGCCGTGGCTACTCAAGAAGTGATAAACAAAAAACTAGAAACAAAGGTTAATGCCCTA…
LNAC01001248.1	272464	1037	YP_223871.1	YP_223871.1 protease/polymerase, partial [Reticuloendotheliosis virus]	3.8e-107	32.8	TGGGGCTCACTTTAGTTTAGAGATGTGTACCCATGGGTGGTGTCCCAGTAGCTTAGCAGCTGTGGGGGTTGTGAGGACAACTGTATGGGGGCCAGTCCACCTGGGATGTAGGGTTTTTGAATGTAATTCCTGTAGGAGGACCTGGTCCCCTGGACTTAGGGCCTGGGCGGTGTCTCTGTCGGGGTCCCTGGGGGCAGGGATAGCTGCATCAGCATGTGCCCATAAGAGAGCCTATAGGAAAGTTAAGTAAGGCAGGTAGGATAAGAGAGGCAGAGGAGAAGTGGGGAGGTTGTGGTCAAGTAGGAAGGGCCTCCCATACAGGAGTTCGAAGGGGCTTAGTCCTGACGGTCCTCTAGGGGAAGCCCTCAGCCTGGTGAGTGCCAAGGGAAAGAGGGTTGG…
LNAC01001299.1	264564	108	NP_041217.1	NP_041217.1 precursor protein PR-gag [Spleen focus-forming virus]	4.5e-36	61.1	GGAAGGTCCGGCGGGGCCTGACAGAAAGGCTTTATCCAAGGGGGGGGGTTCTTTGACCAGGCTTTCCCAGACGACAATATAGGGAATTTGGTCAGGGTGTCCCTGTGGTCCTTGGTCGAAGATCAATTCCTTGACCTGCAAAATAATGTTGATGTTAAAAGTACCCTCTGCGGGCCATTTGACTTTGAAGGTGGGCCACTCTGAAGTGCAGAGCGTCTGCCACTTTCGTCGTCGGACCTCCACCGATAGGTTGTTTGCTCGGGTCTGGACATCTTTCCAGTGTCCTAAGGTCAAACTCAAAGGGGTGGTCAGTTTTTGGCCCAT
LNAC01001302.1	248956	150	YP_001497148.1	YP_001497148.1 gag-pol precursor polyprotein [RD114 retrovirus]	1.8e-34	49.3	GAAAATGTGCAATGAGCCTGTAGAACTTGTTCTGTGATTAATGTCAAAGGCAGGATCCGCAGGCCAGAGCCTAACCACCAACTCCATGGCCACCAGCCAGGCGAAGACTGGCAGCTTGACTTCACCCATATGCCCCAATACAAGACCTTCTGGTACTAACTAACTTTAGTGGACACCTTTACAGGTTGGATCGAGACCTATCCCACTACCAGGAAAACAGCGGATGTGGTGGCTGCTACACTCATTGAGCACATCATCCCGAGATTTGGCCTCCCTTGGACCCTGCAGTCAGACAACAGGCAGGCCTTCATCTCCAGCATCACACAACAGGTCTCCAAAAGCCTCAATATAACCTGGAAACTCCACAACCCTTACCACCCCCAATCCTCGGGTAAGGTT…
LNAC01001308.1	245410	183	sp|Q7SVK7.2|POL_MLVBM	sp|Q7SVK7.2|POL_MLVBM RecName: Full=Gag-pol polyprotein; Contains: RecName: Full=Matrix protein p15; Contains: RecName: Full=RNA-binding phosphoprotein p12; AltName: Full=pp12; Contains: RecName: Full=Capsid protein p30; Contains: RecName: Full=Nucleocapsid protein p10-Pol; Short=NC-pol; Contains: RecName: Full=Protease; Contains: RecName: Full=Reverse transcriptase/ribonuclease H; Short=RT; Cont…	1.4e-71	71.6	TTCATGTAACCTATATTCTTCTTCCAACTGAAGGGTAAGTATATGTAAGGGGATTCCGTTGGGGCCAGTCACCGAGATCCCTTTGGGCTCGAAGTGGATCTAGGCCTTCAATTTGGTTAGTAGATCCCTCCCCAAAAGTGGGTAGGGACAGTCAGGTNGACAGTCAGGCACATGGAGGAACGAATGAGAGACTGTACCTGAAGCCAAATGTACTTTTCTTTCGGAAGTCCATCTGTATTGTTTCCCTCCGGTGGCTCCTTGAACCCATGCCGTGTGGTGACTTAATGGTCCTGGTGTTTTAGTCAGGACAGAATGTTGAGCCCCGGTGTCTACCAAAAAGGTGACTGGCTGCCCCCCAACTGTTAGGGTTATCCTGGGCTCAGGGGGGGGCTCCTGGCC…
LNAC01001310.1	243465	219	sp|P0DOH5.1|GGAG_MLVFF	sp|P0DOH5.1|GGAG_MLVFF RecName: Full=Glyco-Gag protein; AltName: Full=Gross cell surface antigen; AltName: Full=glycosylated Pr80 gag; Short=gPr80 Gag; Short=gag-gPr80	4.7e-48	48.9	CTACTCGTTGTCCTTGCTGTTTTCTTTGATTCTAAAATGGGGCAAACGCTAACAACTCCTTTAAGCCTCACTCTAGGTCACTGGAAAGATGTACAAACCCGAGCCAACAACCTATCGGTGGAAATCAGAAGAAGGAAATGGCAAACTCTCTGCACCTCCGAATGGCCCACTTTCAAAGTTAAGTGGCCTGCAGAGGGAACCTTTAATATTAATATTATCTTACAGGTCAAGGAACTAATCTTCGATCAGGGACCTCAAGGTCATCCGGACCAAGCACCTTACATCGTGGTCTGGGAAAGCTTAGTCAAAGAGCCCCCTCCGTGGGTCTCTCCTTTTGTTCCCCCTTGCCCTCCCTTAAACCCTACTGACCCTCCCTCTTCTGATAACGCCTCCTCTCTG…
LNAC01001327.1	236168	118	sp|P56260.1|QIN_AVIS3	sp|P56260.1|QIN_AVIS3 RecName: Full=Transforming protein Qin; AltName: Full=Oncogene Qin	7.5e-27	51.7	CACGCCAAGCCGCCCTACTCATACATCTCGCTCATCACCATGGCCATCCAGCAAAGCCCCAACAAGATGCTGACACTGAGCGAGATCTACCAGTGGATCATGGACCTCTTCCCCTTCTACCGGCAGAACCAGCAGCGCTGGCAGAACTCTATCCGCCACTCTCTGTCTTTCAACGACTGCTTCCTCAAGGTGCCCCGCTCACCCGACAAGCCTGGCAAGGGCTCCTTCTGGACCCTGCACCCTGACTCGGGCAACATGTTCGAGAACGGCTGCTACTTACGCCGCCAGAAGCGCTTCAAGTGTGAGAAGCAGCTGGCCCTGAAGGAAGCCGCAGGCGCCACGGGTAGTGGC
LNAC01001328.1	234670	1059	sp|P31623.2|POL_JSRV	sp|P31623.2|POL_JSRV RecName: Full=Gag-Pro-Pol polyprotein; Contains: RecName: Full=Matrix protein p10; Contains: RecName: Full=Phosphorylated protein; Contains: RecName: Full=p12; Contains: RecName: Full=Capsid protein p27; Contains: RecName: Full=Nucleocapsid protein-dUTPase; Short=NC-dUTPase; Contains: RecName: Full=Protease 17 kDa; Contains: RecName: Full=Protease 13 kDa; Contains: RecName: F…	6.1e-170	38	GGGTAAAGGAGATGAGGTAATTATTTTGGGAAATATAAAAGGGTGTTCTTTAAAAAATTGTAACAGAGGGTGAGATGGCAAGTNGAATTGTAACAGAGGGTGGGATGGCAAGTGATAAGTTATGATTCCCACAGATGAATGAATAGCAATTTGCCAAACGGGGTCTAATTGATATAGATGATCAACCTCTTCCTTTTTATAAGGTAATATCAAGGATGTAAATTCTTTTCCAAATAACTCAATACTCCAAATTCTGCCTTTGATAATTAACAGCGCCACAAGGGAGGTGTAAGCACAAGCAACCTTTTTAGAAGTCACTGGGAGATGGATCCATTCCAAGGCCCCATTTTGCTGTAAAACTTCTGTGGGAGTATGGGGTGTAGGCAGAATGATATATTC…
LNAC01001328.1	234670	1805	sp|P31623.2|POL_JSRV	sp|P31623.2|POL_JSRV RecName: Full=Gag-Pro-Pol polyprotein; Contains: RecName: Full=Matrix protein p10; Contains: RecName: Full=Phosphorylated protein; Contains: RecName: Full=p12; Contains: RecName: Full=Capsid protein p27; Contains: RecName: Full=Nucleocapsid protein-dUTPase; Short=NC-dUTPase; Contains: RecName: Full=Protease 17 kDa; Contains: RecName: Full=Protease 13 kDa; Contains: RecName: F…	2.5e-131	28.1	TATTTGTGTTTTTAAAGTTTGTTGAGCACGTTCCACAACGGCTTGTCCTTGAGGATTATAAGGAATTCCCGTACTATGGGAAATTTTAAAGGTATCCCAGAATTTTTTAAAGGCTGCAGAGGTATATGCAGGTGCATTATCCGTTTTTATAGCTTTCAGCATACCTGCATAAGCAATGCAGAACATTAAATGCTGAGAGACATCTTTAAAGGCTTCTCCTGCTCTAGCAGTGGCCATGATGATATGAGAAAATGTGTCTACAGAACCACATACATAGCTAAGCTTGCCAAAACTAGATATATGAGTTACATCCATTTGCCATAAATCACTGGGTCTGAGTCCTTGTGGACTTACTCCCATAGGCAAAGAGGGTTGAGTTGTCGGAGAGACTGCACATTT…
LNAC01001328.1	234670	250	sp|P31623.2|POL_JSRV	sp|P31623.2|POL_JSRV RecName: Full=Gag-Pro-Pol polyprotein; Contains: RecName: Full=Matrix protein p10; Contains: RecName: Full=Phosphorylated protein; Contains: RecName: Full=p12; Contains: RecName: Full=Capsid protein p27; Contains: RecName: Full=Nucleocapsid protein-dUTPase; Short=NC-dUTPase; Contains: RecName: Full=Protease 17 kDa; Contains: RecName: Full=Protease 13 kDa; Contains: RecName: F…	3.3e-75	52.8	TCTTATTAGCCTGTCTGGAATCCAAATAGGTGAGTCAGCGTCCTGTGGAAAGACGTGAGCGTAACCTCGCCCACATATTAATAACACATCTGGACCTTTCCATATTCCAGAAAGCAAATCCTTCCAAAGAACTAAAGGTTTTGGTTTTGCATCCTCGTGTTCCCAATGTCTCAGTATGGGAGTTACTTCATGAGAATCAGAGTTCAGATAATTTATCACAAAGAGTGCATGATTTAATATATGATGTGGTGAACTATATTTATAATCTGAAGCTTGGAGTTTAGTTATTTGTGTTTTTAAAGTTTGATGAGCTCGTTCCACAATGGCTTGTCCTTGAGGATCATAGGGAATTCCTGTACTATGGGAAATTTTAAAGGTATCACAGAATTTTTTAAAGGC…
LNAC01001339.1	269565	1074	sp|P51517.2|POL_SRV2	sp|P51517.2|POL_SRV2 RecName: Full=Gag-Pro-Pol polyprotein; Contains: RecName: Full=Matrix protein p10; Contains: RecName: Full=Phosphorylated protein pp24; Contains: RecName: Full=Phosphorylated protein pp18; Contains: RecName: Full=p12; Contains: RecName: Full=Capsid protein p27; Contains: RecName: Full=Nucleocapsid protein-dUTPase; Short=NC-dUTPase; Contains: RecName: Full=Protease 17 kDa; Con…	1.5e-156	33.8	GACCCACCGATCAGGGACCCACCTCGGCGTTTTCTCATCCTGTGGGAACAAACAAATATACCCTCGACCTTTACATAAGACTGGGTCTGGGCCTCTCCAGACCTTAGTGACTGGATCCTTCCATTTGGCCCGAGGAAGAGGAGAGGGGATGGGATGCCAAAAGCGCTCTGCCGCTGTTTTGCCTGTCAAATCTACATTCAAAAAATTTAAAACATATAAAGCAATGGAAAGATGAACATGAGGTGAATATTTAAAGTGACCTGTGAGGATGTCCCCCTTTTTTTCCATTTGGCCCGAGGAAGTTAGAGAAGCATGACTGCGCTCCACTATGGCTTGACCAGTAGAATTATAAGGTATACCTGTAATGTGTTGAATGTTGAAGGAAGAGCAAAATTTATT…
LNAC01001344.1	227461	733	sp|A1Z651.1|POL_XMRV6	sp|A1Z651.1|POL_XMRV6 RecName: Full=Gag-Pol polyprotein; Short=Pr180gag-pol; Contains: RecName: Full=Matrix protein p15; Short=MA; Contains: RecName: Full=RNA-binding phosphoprotein p12; AltName: Full=pp12; Contains: RecName: Full=Capsid protein p30; Short=CA; Contains: RecName: Full=Nucleocapsid protein p10; Short=NC-pol; Contains: RecName: Full=Protease p14; Short=PR; Contains: RecName: Full=Re…	1.1e-240	56.2	AAGGCCCTCCTCTCTGCACCGGCTCTGGGTCGACCGGATATTTCTAAACCGTTCCACCTGTTTGTGGATGAGCATAATGGAGTGGCTAAGGCAGTACTGGCCCAAAACTTAGGCCCCTGGCCTAGACCGGTAGCATACCTTTCAAAGAAATTAGACCCCGTGGCAGCCGGGTGGCCCCCTTGCCTGCGGATGATAGCAGCCACCGCCCTAATGGTAAAGGACGCCGATAAGCTGTCCATGGGTCAAGAGTTACATGTGACCACCCCGCATGCCATTGAAGGCATCCTTAAACAACCTCCGGACCGATGGATGAGTAATGCTCGCTTGGTCCATTACCAAGGACTGCTACTGAACCCCTTGAGAATAACCTACACTCCCCCTCGGGCCCTAAACCCCGCA…
LNAC01001344.1	227461	472	sp|A1Z651.1|POL_XMRV6	sp|A1Z651.1|POL_XMRV6 RecName: Full=Gag-Pol polyprotein; Short=Pr180gag-pol; Contains: RecName: Full=Matrix protein p15; Short=MA; Contains: RecName: Full=RNA-binding phosphoprotein p12; AltName: Full=pp12; Contains: RecName: Full=Capsid protein p30; Short=CA; Contains: RecName: Full=Nucleocapsid protein p10; Short=NC-pol; Contains: RecName: Full=Protease p14; Short=PR; Contains: RecName: Full=Re…	1.1e-168	61.7	GGGGGACCAGGTTCGGTTCCCCTCCCAGAGCCCAGGGTAACCCTACGAGTGGAGGGGAACCCCATACAGTTCTTGGTTGTCACGGGAGCCTAACACTCGGTGTTAACCAAACAATATGGGAAGATTTCGGAGAAATCCTCCTGGGTCCAGGGAGCCACCGGAACTAGAAGATACCCCTGGACCACCCAATGGACAGTTAATTTGGGCACAGGGGAAGTAACCCATTCCTTCTTGGTCATCCCTGACAGCCCCTGCCCCTTACTAGGTAGAGACTTACTCACCAAAATGGGAGCACACATTTACTTCCAACCCGAGTCACTCGGCAGTCCCACGGTGACCGACTCACGAAACCTGCCATTAACAATACTCACAGTGCGTTTGGAAGATGAGCACCTGCTC…
LNAC01001344.1	227461	543	sp|A1Z651.1|POL_XMRV6	sp|A1Z651.1|POL_XMRV6 RecName: Full=Gag-Pol polyprotein; Short=Pr180gag-pol; Contains: RecName: Full=Matrix protein p15; Short=MA; Contains: RecName: Full=RNA-binding phosphoprotein p12; AltName: Full=pp12; Contains: RecName: Full=Capsid protein p30; Short=CA; Contains: RecName: Full=Nucleocapsid protein p10; Short=NC-pol; Contains: RecName: Full=Protease p14; Short=PR; Contains: RecName: Full=Re…	2.7e-98	43.5	ATCACTTTCTGCCGCTCCGAATGGCCAACCTTTGGGGTGGGATGGCCCACAGAAGGCACCTATTGCCTACCCATTATCCTCAAGGTCAAGACTCAGGTTCTCCTACCTGGAAAGGAGGGACGTCCAGACCAAGCCCCCTACATATTGGTCTGGCAGGATTTAGTAGAGAATCCCCCTCCCTGGCTAGCCCCCTTCCTATCGGCAAGAGACTGCGAGGTTCTTGTAGCCCGACCTGCAGAACCTCCTAGACCTCAAAATCCATCTGCGCCCCCTCTGCCTGTCCTCCCTGATAGCTAAGATATACTCAGTTTTGATCCACCCCCTTACCTACCCCCTTCTGCGAGGTTTCAGGTGGGAGCGGAGGGTCGGGAGGCAATAGCCGCCCCAGCTCCACCTCAG…
LNAC01001366.1	236383	606	sp|P26810.2|POL_MLVF5	sp|P26810.2|POL_MLVF5 RecName: Full=Gag-Pol polyprotein; Contains: RecName: Full=Matrix protein p15; Contains: RecName: Full=RNA-binding phosphoprotein p12; AltName: Full=pp12; Contains: RecName: Full=Capsid protein p30; Contains: RecName: Full=Nucleocapsid protein p10-Pol; Short=NC-pol; Contains: RecName: Full=Protease; Contains: RecName: Full=Reverse transcriptase/ribonuclease H; Short=RT; Cont…	7.3e-123	50.3	AAGCCAGGATTTTATGTCCCTCTGAGGTTGGGGGGGCTCCTCATGCAGTCTATATTTTTCTTTCAATTGTAAGGTAAGGACTTGTAGGGGAGTCCCTGGGTTTGGGGGGGGCTCCTGACCCTGACGTCCCTAGTCCTCATCCAGGGCCATGAGTCGGGCCACTTGCTGACCATTTTTCTTGGGTCTCTTTGGGCAGTCNTCTTTGGGCAGTCATTTACCCAATGTCCTTTTTCCTTGCAATAGGCACACTGATCTCGCTCTACTCGGGGTCTTTTTTTATCTCCTTGTCCCCCTTGAGCCTGCACTACAGTGGCCAAAATCTTACTGAGTTCCCTGTTACGCTTTCTTTTTCGTCTCTCCTCTCTATCTTCTATGTCCTTTTCTCAACCGTTCCTCTCT…
LNAC01001366.1	236383	133	sp|P26810.2|POL_MLVF5	sp|P26810.2|POL_MLVF5 RecName: Full=Gag-Pol polyprotein; Contains: RecName: Full=Matrix protein p15; Contains: RecName: Full=RNA-binding phosphoprotein p12; AltName: Full=pp12; Contains: RecName: Full=Capsid protein p30; Contains: RecName: Full=Nucleocapsid protein p10-Pol; Short=NC-pol; Contains: RecName: Full=Protease; Contains: RecName: Full=Reverse transcriptase/ribonuclease H; Short=RT; Cont…	4.5e-48	69.9	CCAATGGTGGGAAAACTCAGGGGTCGCAGGGAACCTGCACAAGAAGGGTCTTCCAAGCTTCTTCCCCTGTGCCAGGGAGGGGGCCCAGACAGCCCACTTCAATATTGGCCCTTCTCGGCCTCAGATCTATATAACTGGAAATCCCATAACCCCTCCTTTTCACAGGACCCTGTAGCTTTAACCGCTTTAATTGAATCCATTTTAATCACACATCAGCCCACTTGGGACGATTGCCAACAACTCTTACAGGCTCTTCTCACCACAGAGGAGAGACAGAAGGTTTTCCTGGAAGCCAGAAAACAGGTTCTGGGAGACGACGGAAGGCCCACCCAGCTCCCGAACGTGATTGATGCTGCTTTTCCCTTGACTCGTCCCGACTGGGATTTTAACACG
LNAC01001366.1	236383	116	sp|P26810.2|POL_MLVF5	sp|P26810.2|POL_MLVF5 RecName: Full=Gag-Pol polyprotein; Contains: RecName: Full=Matrix protein p15; Contains: RecName: Full=RNA-binding phosphoprotein p12; AltName: Full=pp12; Contains: RecName: Full=Capsid protein p30; Contains: RecName: Full=Nucleocapsid protein p10-Pol; Short=NC-pol; Contains: RecName: Full=Protease; Contains: RecName: Full=Reverse transcriptase/ribonuclease H; Short=RT; Cont…	1.5e-38	66.4	GACTGGGATTTTAACATGGCTGAAGGTAGGACCCACCTAAATCTTTATCGCCAGTTACTCATAGCAGGCCTCCATAATGCGGGGCGCCGCCCCACCAATTTGGCTCAGGTAAGACAGGTAACTCAGGGGCCAGAGGAATCTCCAACCGCTTTTCTAGAAAGACTTAAGGAAGCTTATCGCAGATATACTCCTTTTGATCCGGACAGTAATGAACAGAGAGGAAATGTATCCATGGCGTTTATTTGGCAGTCAGCACCAGACATTAGAAATAAGCTACAGCGGTTGGAGAATCTTTAAGACTTCTCATTACAGGATTTACTAAAGGAGGCAGAAAAGATTTATAAGAGA
LNAC01001366.1	236383	641	sp|P26810.2|POL_MLVF5	sp|P26810.2|POL_MLVF5 RecName: Full=Gag-Pol polyprotein; Contains: RecName: Full=Matrix protein p15; Contains: RecName: Full=RNA-binding phosphoprotein p12; AltName: Full=pp12; Contains: RecName: Full=Capsid protein p30; Contains: RecName: Full=Nucleocapsid protein p10-Pol; Short=NC-pol; Contains: RecName: Full=Protease; Contains: RecName: Full=Reverse transcriptase/ribonuclease H; Short=RT; Cont…	1.2e-37	34.6	CCCTTACTACCCCTTGAGTCTCACATTAGGTCATCGGAGAAATGTGCAAATCCGAGCTAACAATCTGCGGTGGAAGTCAAAAGAAGAAAATGGCAGACCATCTGTACCTCTGAATGGCCCACCTTTAACGTCGGATGGCCCAGGGATGGAACATTTAACGTTAATGTTATCTTGCAGGTCAAGGAACGAGTCTTCAACCGGGGGCCTCATGGCCACCCGGACCAAGTCCCCTACATTGTGGTCTGGGAAAATCTGGTTGATGACCCCCTTCCCCGGGTCTCTCCCTTCGCTCACCCGAAGCCTAAACCCCTTCCAGACTCTATCCCTTCCCCAACACCCTCCGCTCCCCCTGTCCCTCCCCTTGCTCCCCTATGTCCCACCGTTACGTCTCCTGCCGGG…
LNAC01001384.1	208404	1434	sp|A1Z651.1|POL_XMRV6	sp|A1Z651.1|POL_XMRV6 RecName: Full=Gag-Pol polyprotein; Short=Pr180gag-pol; Contains: RecName: Full=Matrix protein p15; Short=MA; Contains: RecName: Full=RNA-binding phosphoprotein p12; AltName: Full=pp12; Contains: RecName: Full=Capsid protein p30; Short=CA; Contains: RecName: Full=Nucleocapsid protein p10; Short=NC-pol; Contains: RecName: Full=Protease p14; Short=PR; Contains: RecName: Full=Re…	0	72.1	ATCTTTTTCAAAGAACGTAACAGCTGGAGGGGGAGCACCATAGAGGATCTAGAAGGGTGTCAGGCTGTGAGGGCCGGGAGCATTTCTGGCCCGATAGAGTGCTAAAGGCAGGAGTTGTACCCAATCCTTAGAGCCAGTTTCAAGCAGTAATTTAGATAGAGCCTCTTTAATGGTTCTATTCATTCTTTCTACCTGTCCTGAACTTTGGGGTCTGTAAGCACAATGTAATTTCCAATCGATCCCCAAAAGCTTGGCCACTGACTGACTTACCTGGGAGACAAAGGCAGGCCCATTGTCTAACCCCAGCACCTCAGGCATTCCATACCTTGGGAATATCTCCTCCAGTAGTTTCTTGGCAACTATGTTGGCAGTTTCCTTCTTGGTAGGGAAGGCCTCTGC…
LNAC01001384.1	208404	96	sp|A1Z651.1|POL_XMRV6	sp|A1Z651.1|POL_XMRV6 RecName: Full=Gag-Pol polyprotein; Short=Pr180gag-pol; Contains: RecName: Full=Matrix protein p15; Short=MA; Contains: RecName: Full=RNA-binding phosphoprotein p12; AltName: Full=pp12; Contains: RecName: Full=Capsid protein p30; Short=CA; Contains: RecName: Full=Nucleocapsid protein p10; Short=NC-pol; Contains: RecName: Full=Protease p14; Short=PR; Contains: RecName: Full=Re…	8.9e-32	67.7	CGGGTGAGCGAAGGGAGAGACCCGGGGAAGGGGGTCATCAACCAGATTTTCTCAAACCACAATGTAGGGGACTTGGTCCGGGTGGCCATGGGGCCCCCGGTTGAAGACTCGTTCCTTGACCTGCAAGATAACATTAACGTTAAATGTTCCATCCCTGGGCCATCCGACGTTAAAGGTGGGCCATTCAGAGGTACAGATGGTCTGCCATTTTCTTCTTTTGACTTTCACCGACAGATTGTTAGCTCGGATTTGCACGTCTCTCCGATGACCTAATGTGAGACTCAAGGG
LNAC01001395.1	203018	1804	sp|A1Z651.1|POL_XMRV6	sp|A1Z651.1|POL_XMRV6 RecName: Full=Gag-Pol polyprotein; Short=Pr180gag-pol; Contains: RecName: Full=Matrix protein p15; Short=MA; Contains: RecName: Full=RNA-binding phosphoprotein p12; AltName: Full=pp12; Contains: RecName: Full=Capsid protein p30; Short=CA; Contains: RecName: Full=Nucleocapsid protein p10; Short=NC-pol; Contains: RecName: Full=Protease p14; Short=PR; Contains: RecName: Full=Re…	0	40.7	TGGAGGATTTCAGCGCAAAGGGAGTTTTAGGGGATTGTTCTTACTGCGGTCAACCGTCCAACTGGCATCCTGGTCAGGTTTCCCGATGAGATCGACTGGTTTGATGTGAGCGTGTTGGATCCAGGCGGCTATGTTGTCTACTTTGACGGCTGTGGGGGTGGTCAGGATGATCTGGTAGGGTCCTTTCCACCTGGGCTCAAGGGTCTCAGGTCGATATCGCTTGATGAGGACCCATTCCCCCTGGCAGAGTTGGTGGGATGCAGATGGTGGTCCTGTTTCATATAAGTCCTGGTCCGACTCTAAGAGATCGGTTTTGAGTTTGGGTATGATGGGAGGAGGCCTTCCATACATGATTTCATAGGGCATAAGCCCCAGTTTGTATGGGGTGTTGCGTACCCG…
LNAC01001419.1	195928	326	YP_238302.1	YP_238302.1 gag [Ovine enzootic nasal tumor virus]	6.6e-45	34.7	TTTTTTATTTATTGCCGCTTGTTTCCTAGCCAATTCCTCATATTCAGCCCTCCATAACAGATAATTCCCTCCTGATAAGTAGGCTTTGGCTACCTGTATCCAGTCATAAGGGGTCATCCATCGAGATGTTATGGCCTCTACAAGGGTCATAGTGTAAGGAGCCAGAGGTCCATATTCATTGCAAGCAGCCTTTAGTTCTTTTAGAATTTTGTATGGAAGTGGTTCCCATGAAACTTCCTCATGAAATTCTCCCCTAAATACAACCAGAAAGCATGTAACAAAATCAGTGTCACCTTCCTTTTCTGCCTCCCTAATAGCAGCTCTTATCCTATTAGTTTTTGGCAGCGGCGGAGGGGGCCATGGCCTTGTAGGCTGTTTTTTAACAGGTAGAAATTTATC…
LNAC01001485.1	174858	1055	sp|P31623.2|POL_JSRV	sp|P31623.2|POL_JSRV RecName: Full=Gag-Pro-Pol polyprotein; Contains: RecName: Full=Matrix protein p10; Contains: RecName: Full=Phosphorylated protein; Contains: RecName: Full=p12; Contains: RecName: Full=Capsid protein p27; Contains: RecName: Full=Nucleocapsid protein-dUTPase; Short=NC-dUTPase; Contains: RecName: Full=Protease 17 kDa; Contains: RecName: Full=Protease 13 kDa; Contains: RecName: F…	1.6e-53	24.8	AGAGAGCTTTTTGTACATATGTTGAGATCTATGCTTGAGGCTCGAGGCTGTAGGGTACACACTTCACAACTGGAACGTTTTTTGCAACATGTCCAGGATGTTTGTCCCTGGTTTCCAGAGGAGGGCAGTTAATTCAGCTACTTGGGAAAAGGTTGGACACTGTTTGCGAGCTCATTCTACTGTTCAGGGCTCCTTGCATGTGCCAGTAGACACCTTCCCCTTGTGGAGCTTGGTCCATGATTGTCTTGATCCGAGATGCATGAAAAGCACAAACCGCCTTTCAATGTTCCAGTCAAGATTTCCGCAGAGGCTCAAAGGGACCGCTCCGCTCCTCCGGAGCCAATGGTAAAGGAGGAGCCTCTGCCAGAGGAATTCCAAGGAGAATTAGAGAATGAGGAA…
LNAC01001493.1	172126	311	NP_955564.1	NP_955564.1 p30DU-p13PR-RT-IN [Mouse mammary tumor virus]	1.2e-85	50.8	TTAGTCTTTACTGATAGCTCATCTAACGGCAAAGCTGCCTACGTAATTAACAACAAGCCCCATTCCTTAACAACCACAGAAACTTCAGATCAGAGGATGGAACTGATTGCAGTATTAAAGGTTTTTGAAGTTCTGGCACATGACCCTTTTAATTTATATACTGATTTTCAGTATATAGCCAACATATTCCCGGCTATAGAAACTGTCATTATTGCTGCTAACAAATCCACTATAGCTGAACTACTTTTATGCTTATAAACACTTCTTCGCAAGAGACATCAGAAAGTTTTTGTGGGCCATATTAGGAGTCACTCTAACCTTCCTGGAACATTATCTTTAGGAAATCAGCTGGCAGATAACTTAACTAAGCAGATTTACTCCCTGCAGGAGGCCATACAG…
LNAC01001493.1	172126	82	NP_955564.1	NP_955564.1 p30DU-p13PR-RT-IN [Mouse mammary tumor virus]	2.9e-28	63.4	CATCATATTCTTAATCATGCCTTGTTTGTCATTAATTTTCTTAATTGTGACGCAGATGGAAATTCCCCCATTATGAAACACTGGTCTAATGATCCTGATCAGGCTAAGCCCTTGGTCATGTGGAAGGATCTATTAACAGGAAAATGGAAAGGACCAGATGTGTTGCTAACGAATGGGAGAGGGTATGCTTGTGTCTTTCCTCAGGACGCCACCACTCCTATTTGGATCCCTGAACGACTGGTACGT
LNAC01001510.1	165772	814	sp|P03359.2|POL_WMSV	sp|P03359.2|POL_WMSV RecName: Full=Gag-Pol polyprotein; Contains: RecName: Full=Matrix protein p15; Short=MA; Contains: RecName: Full=RNA-binding phosphoprotein p12; AltName: Full=pp12; Contains: RecName: Full=Capsid protein p30; Short=CA; Contains: RecName: Full=Nucleocapsid protein p10-Pol; Short=NC-pol; Contains: RecName: Full=Protease; Short=PR; Contains: RecName: Full=Reverse transcriptase/r…	5.9e-103	34.9	AAAACCCAATGAGCCTAGGAAGGAAAGTATCTCATCAGCAGTTTGGGGGGGCTGAAGGTCCTGAAGGAGGCGGATACGATCCTCAGTCAGGGCCTTGGTGGTGGGAGTTAGGAGAATGCCTAAATATACAACAGTGGAGGTACACAGTTGGGCTTTGGAGGGGGTGACCCGATCCCCCCTCTTTTCCAGGAAGTTGAGTAAGGTGGAGGTATCTTCCTGGGATAAGACAAGGGAGGGGCTACAGAGGAGGAGATCATCTACATATTGTAGTAGGGTGCTGGCCTTACGGGTACATTGCTGTAAATCCGCCGCCAAAGCTTGGCCAAAAATATGGGGGCTGTCTTGGAATCCCTGGGGTAAGACTGTCCAGGTCAGTTGTTCAGAGATGTGGGTGTCCAG…
LNAC01001510.1	165772	361	sp|P03359.2|POL_WMSV	sp|P03359.2|POL_WMSV RecName: Full=Gag-Pol polyprotein; Contains: RecName: Full=Matrix protein p15; Short=MA; Contains: RecName: Full=RNA-binding phosphoprotein p12; AltName: Full=pp12; Contains: RecName: Full=Capsid protein p30; Short=CA; Contains: RecName: Full=Nucleocapsid protein p10-Pol; Short=NC-pol; Contains: RecName: Full=Protease; Short=PR; Contains: RecName: Full=Reverse transcriptase/r…	6.2e-68	41.3	GGTGTTTAGAGCCGTTTGCCTGGCCACCGAGTCTGCCTTGTTTTTGCCTTGGGAGATTTGATCTTTGGGGACTTGGTGTCCACGGCAGTGGACAACCGCAACCTCAGTTGGTAGGCTGAGGGCCTCGAGAAGTTTAGCGATAAGGGGCCCATTAACTATCAGGGTGCCTTTGGTGGTCAGGAATCCCTGCTCTTGCCAAAGGATGGAGTGGGTATGGGTTATGAGATGGGCATACTTGGAGTCAGTATATATTGTGACTCATTGTCCCTGAGATAGGTGGAGTGCCTGGGTAAGGGCTTTAAGTTCATCCTTTTGGGATGTAGTCCCGATGGGGAGGGGAGCCGTTTTGACTATGGCCTCTGTGGTGACCACGGCATAGGCAGCGTGCCTACGGCTGTC…
LNAC01001543.1	154830	97	pdb|6VU2|H	pdb|6VU2|H Chain H, M1214 N1 Fab heavy chain	2.2e-27	55.7	CAGCTGGTGGAGTCTGGGGGAGACCTGGTGAAGCCTGGGGGGTCCCTGAGACTCTCCTGTGCAGCCTCTGGATTCAACTTCAGGATCTACTACATGAACTGGGTCCGCCAGGCTCCAGGGAAGGGGCTGCAGTGGGTCGCATGGATTAATAAAGGTGGAAGTAGCACGTACTACGCAGACGCTGTGAAGGGCCGATTCACCATCTCCAGGGATGATGCCAAGAACACACTGTATCTGCAGATGAACAGCCTGAGAGCCGAGGACACAGCTGTGTATTACTGTGCGAGTGAC
LNAC01001543.1	154830	97	pdb|6VU2|H	pdb|6VU2|H Chain H, M1214 N1 Fab heavy chain	1.6e-25	52.6	CAGCTGGTGGAGTCTGGGGGAGACCTGGTGAAGCCTGGGGGGTCCCTGAGACTCTCCTGTGCAGCCTCAGGGTTCACCTTCAGTAGCTACTGGATGAGCTGGGTCCGCCAGGCTCCAGGGAAGGGGCTGCAGTGGGTTGGAGAAATTAAAGGTGATGGAAGTAGCATAAACTACGCAGACGCTGTGAAGGGCCGATTCACCATCTCCAGAGACAATGGCAAGAACACGCTGTATCTGCAGATGAACAGCCTGAGAGCCGAGGACACAGCTGTGTATTACTGTACAAGAGAC
LNAC01001561.1	147450	1752	NP_057933.2	NP_057933.2 Pr180 [Moloney murine leukemia virus]	0	58.3	GCGAACGAGTCTTATCTTTAGTGGATTTGGGGAGCGTTGGATGGTCCATTCTGAGACTGGGTGGGGAGCAGTGGACTCCAGGTGATGCTCAGCCTGCTCTTCTTGATGTGCTGTCTTTACATGGGAGGCGTGGATCCAAGCCGCGATCCCGTCGACCTTTAGCGCCGTGGGTGTCGTCAGGAGTACCATGTATGGTCCTTTCCAATGGGGTTCAAGGTTTGTGGCTCGATGTCTGCGGACCCAAACACTATCCCCGATCTTGTAGGGATGGGGTCGCAATGGGGTGTTAAGTTTTTCCTTGTAGGCAACTGCCAGGGGTTTCCAGACCTCTTGTTGCACCAGCTGCAAGGCTTGCAGATGGGCCTGTATAGAGGGGGAAGGGGAGTGAGTAGAGATATC…
LNAC01001570.1	146011	211	sp|P03386.1|ENV_MLVAV	sp|P03386.1|ENV_MLVAV RecName: Full=Envelope glycoprotein; AltName: Full=Env polyprotein; Contains: RecName: Full=Surface protein; Short=SU; AltName: Full=Glycoprotein 70; Short=gp70; Contains: RecName: Full=Transmembrane protein; Short=TM; AltName: Full=Envelope protein p15E; Contains: RecName: Full=R-peptide; AltName: Full=p2E; Flags: Precursor	2.1e-67	64.5	CATTACGAGGAAGAAAAGAGGCTTAGATACCGGAGAGAACCTATAACCCTGACAATAGCCACTTTACTAGGAGTTGGGGGAATAGCAGCAGGAATTGGAACGGGGGCCTCGGCCCTACTTCAAAGTAATCAACTTATGCATTTACAAGCCGCCATGACTGCTGATTTAGAGGCCATAGAAAAATCAATCACAGCCCTAGAAAAATCCTTGACTTCCTTATCAGAGGTTGTGCTGCAGAATAGGAGAGGACTAGACCTTTTATTTTTAAAAGAAGGAGGGTTATGTGCAGCTTTAAAGGAAGAATGCTGTTTTTATGCCGACCATACCGGGGTGGTCAGGGAAACAATGGACAAGCTAAGGGAAAGATTAGCCCAGAGAAAAAGAGACTTTGAATCCCAA…
LNAC01001593.1	139132	312	sp|P21445.2|ENV_FSVSM	sp|P21445.2|ENV_FSVSM RecName: Full=Envelope glycoprotein; AltName: Full=Env polyprotein; Contains: RecName: Full=Surface protein; Short=SU; AltName: Full=Glycoprotein 70; Short=gp70; Contains: RecName: Full=Transmembrane protein; Short=TM; AltName: Full=Envelope protein p15E; Contains: RecName: Full=R-peptide; AltName: Full=p2E; Flags: Precursor	2.6e-104	63.1	AATCTGTCCAACCACACTCAGCCCCCGGCCATTTGCAGTTCCTTGTCGGGCCACAAACTCACCCTAACCGACGTGTCGGGACTAGGACTCTGCATTGGCACTGTGCCTCCATCCCATCAGTCCCTGTGCAATAACACCATGACCCCTCCGGTTGGAAGTTATTACCTCTTAGGTCCTAACGGGACCTACTGGGCTTGCAATACCGGGCTCACCCCCTGTGTACAGGCTCAGGTCCTCAACACCTCTGCGGACTTCTGTGTGCTGGTACAGCTCTGGCCTAGGATCACCTATCACAGCTCGGAAACCATCCTTAACCATTCCGGGAGGGACGGCCTGTTCAGGTACCGTCGAGAACCTGTGACCCTAACCATAGCCGCTTTGCTGGGGGTAGGGGGCATC…
LNAC01001598.1	138913	98	pdb|6VU2|L	pdb|6VU2|L Chain L, M1214 N1 Fab light chain	8.6e-23	56.1	ATAAGTGCCACCACTTCTGTACGAGGCACAGTAATAATCAGCCTCATCCTCAGCCTGGAGCCTAGAGATGGTCAGGGAGGCTGTGTTGCCAGACTTGGAGCCAGAGAAGCGATCTGGGATCCCTGTTGGGCGTGAACTTACCCTATAAATCAGGAGTTTGGGGGATGTGCCTGGGAGTTGTTGATACCAGGAGACAAGATTATAACTCCCAATGTCATTGCTGGTTCCAGCACAAGAGATGGTAACTGTCTGTCCCAGAGCTCCAGACACTGAAGATGGCTGACTCAGGGAGGA
LNAC01001598.1	138913	98	pdb|6VU2|L	pdb|6VU2|L Chain L, M1214 N1 Fab light chain	3.8e-18	52	ATAAGTGTAACCACTTCTATACGAGGCAGAGTAATAATCAGCCTCATCCTCAGCCTGGAGCCTAGAGATGGTCAAGGAGGCTGTGTTGCCAGACTTGGAGCCAGAGAAGCGATCTGGGATCCCTGATGGTCGACTACTTACACTATAAATCAGGACTTTGGGGGGGGGTTAGAGTTGTTGATACCAGGAGACACCATTATAACCCCCAATGTCATTGCTGGTTGCAGCACAAGAAATGGTAACTGTCTGTCCCAGAGCTCCAGACACTGAAGACGGCTGACTCAGGGAGGA
LNAC01001622.1	132248	240	YP_001497148.1	YP_001497148.1 gag-pol precursor polyprotein [RD114 retrovirus]	1.6e-39	42.9	GGGGGATGTCTCTGTTGGGGTTCCTGGGGGCAGGGATTGCTTCGTCGGCGTGTGCCTGTAAAAGAGCCTGTAGGAGAGTTAAGGCAGGTAGGATAAGAGAGGCGGAGGAGAAGCGGGGAGGTTGTGGTCAAGTAGGGAGGGCCTCCCATACAGGAGTTCGAAGGGGCTTATTCCTGACAGTCCTCTAGGGGAAGCTCTTAATCTGGCGAGTGCCAAGGGAAGGAGGGTTGGCTAAGACAGGCGGGTTTCTAGGGTGAGTTTGGTAAGCTGTTCTTTGAGAAGGCCGTTGGCCCTTTTAACCTTACCCGAGGATTGGGGGTGGTAAGGGATGTGGTTATATGAGGTTATATTGAGGCTTTTGGAGACCTGTTGTGTGATGCTGGAGATGAAGGCCGGCCC…
LNAC01001634.1	137301	474	sp|P31792.1|POL_FENV1	sp|P31792.1|POL_FENV1 RecName: Full=Pol polyprotein; Contains: RecName: Full=Reverse transcriptase/ribonuclease H; Short=RT; Contains: RecName: Full=Integrase; Short=IN	8.4e-55	33.8	TTTTTTTCCTCCCTTATCCATGAAGCTACTGCCATCAGTAAACCAATTACCACCTGCATTTTTAATAGGGGGTTCTCTTAAATCTGGCCTGCTAGAAGAGACAGGATCGGTGTTCTCTGAGCAGTTATGTTCTATAGAAATACGATGGTCAGGCCCAGGCATAAGAGTAGCTGGGTTTAAAGTTTGACAAGTTTTAAGTATTATTTCAGGTGTGTCCAAAAGCATAGCCTGGTATTTAGTAAGACAGCCTCCTGTCATCCATTGGTGGCCCGTGGTCTCTAAGACACTCTGGACCTGACATGAAGTCATTCCTGTTAGGGACTGTCCCATAGTGAACTTTGAGACTTCTTCTACCAGGAGGGCTGTGGCAGCCACGGCTCGAAGACAAGCCGGCCATCC…
LNAC01001634.1	137301	955	sp|P31792.1|POL_FENV1	sp|P31792.1|POL_FENV1 RecName: Full=Pol polyprotein; Contains: RecName: Full=Reverse transcriptase/ribonuclease H; Short=RT; Contains: RecName: Full=Integrase; Short=IN	2.3e-44	25.5	AATTTCTCACAAAAAAATCTTAGTTACTTCTATAGCTCTTTCAGTTTTACATGGAAACGCCTCGATCCACCCAGTGAAGGTATCAACAAACACTAATGGAAACTTAAAGCCTTTGCAAGGTGGCATTTGTGTGACATCAAGTTGCCAGTCGTCTCCTGGACAGGATCCATGTCTTTCCACTGGCTTTAAAAGAGGGGGAGGGCGAGCTGCGCCTTCCAGATTTACTTGGGCACAGACAATACAGGATCGGCAGACCTGTTTTATCGTGGCTGTTAAGTTTACTCCATCAAATATATTTTTACTTAAGTGTTTTAAAGCGTCTTTGCCCAAATGAGTAGCCTGGTGTAGGCCCTATATTACCTTCCGTTGACTATTTTTGTGTATAAAGATTTTTCCCGC…
LNAC01001634.1	137301	128	sp|P31792.1|POL_FENV1	sp|P31792.1|POL_FENV1 RecName: Full=Pol polyprotein; Contains: RecName: Full=Reverse transcriptase/ribonuclease H; Short=RT; Contains: RecName: Full=Integrase; Short=IN	4.1e-25	47.7	AAAGAAGGCATCTTTTACGTCAAGTAATGTAAACCAGTTGGTGTCACCAGGGACTTTTGTGAGAATAGGGTACAGATTTGGAACTATGGGATGATCAGGCATTACTGCCTCATTTATAGCTCTTAAGCCTTGTACCACTTGATAGTCCCCATTTGGCATTTTTACTGGTAAAATTGGGGTGTTATAAGGAGATTGGCAGGGCTTTAAAATACCATGTCTGAGAAATTTATCAATAAGTGGCTGCAACCCAGATTTGGCCTCAGGTTTTAGAGGGCATTGTTTTTTATGAGGTATATTGGTTGGGTCTTTTAAGATCACTTTAACTGGTTGGGCTGTGAGAGCCCGTCCTGGGACATCACAATCCCAGACCTGTGG
LNAC01001652.1	127536	937	sp|P03360.2|POL_AVIRE	sp|P03360.2|POL_AVIRE RecName: Full=Gag-Pol polyprotein; Contains: RecName: Full=Protease; Contains: RecName: Full=Reverse transcriptase/ribonuclease H; Short=RT; Contains: RecName: Full=Integrase; Short=IN	2.1e-124	33.8	TGGGACCCTCTCAATGGTATATTTTTGTAATTTATTTAGGGTGGCCCCCAGGGCCTAAAGCCGCTCCTTTATTTCTTTATTTCCAACCTGATGTAAGTTTCCTGGAAGGTTCCCCAGGCATGGGGGAGGCTTTCCATGTACTAATTCGAAAGGGGAGAAACCTAGTGCCACAGGCATGCAGAGATCATGCAGGAGAGCTAGGGGTAGCAGATCTGGCCATGCGAGGTTAGTCTCCTGCCAAAACTTTGCTAAGTTTCCCTTGAAGTTGAAATTCATTCACTCTACTTTCCCTGAGCTTTGGGGCCAGTAAGGAGTGTGGAGTCTCCAGTTGATGTTGAGAGATTTGGTCAAGACCTGTACAATGTCTGCTACAAATGCAGGTCCATTGTCGCTATGGAT…
LNAC01001703.1	131436	910	YP_223871.1	YP_223871.1 protease/polymerase, partial [Reticuloendotheliosis virus]	1.4e-115	33.1	TTTTAAAGTATGATTAACCTTTTCTACTTTCCCTGAGGATTGTGGATGCCAGACTGAATGCATGAAATACTTAATTTTTAAGGCTTGGGCTATTTGCTGAGTTATTTGAGCAGTAAAAGGAGGACAACCATCACTTTGAAGAGATTGAGGAAGGCCAAATCTAGGAATAATTTCTCACAATGAAATCTTAGTTACTTTTAAGGCTCTTTCAGTTTTACATGGAAAGGCCTTGATCTATCCAGTGAAGGTATCAACACACACTAATAGAACTTATAGTGTTTGCAAGGTGGCTTTGGTTTGAAATCAAGTTGGCAGTCCTCTCCTGGATAGGATCCACACTTTTGGACTGGTTTTAAAAGAGGGGGAGGGTGAACTGCACCTTCTGAATTTACTTGGTCA…
LNAC01001708.1	124556	103	pdb|6VU2|H	pdb|6VU2|H Chain H, M1214 N1 Fab heavy chain	9.8e-26	53.4	CAGCTGGTGGAGTCTGGGGGAGACCTGGTGAAGCCTGCGGGGTCCCTGAGACTCTCCTGTGCAGCCTCTGGATTCACCTTCAGTAGTAATGGCATGAGCTGGGTCCGCCAGGCTCCAGGGAAGGGCCTGCATTGGGTCGCATGGATTAATACTGATGGAAGTAGCACAAGCTACGCAGACGCTGTGAAGGGCAGATTCACCATCTCCAGAGACAATGGCAAGAACACGCTTTATCTGCAGATGAACAGCCTGAGAGCCGAGGACTCGGCTGTGTATTACTGTGCAAACCGCACATTGAAACGACGTTGG
LNAC01001708.1	124556	97	pdb|6VU2|H	pdb|6VU2|H Chain H, M1214 N1 Fab heavy chain	1.7e-25	54.6	CAGCTGGTGGAGTCTGGGGGAGACCTGGTGAAGCCTGGGGGGTCCCTGAGACTCTCCTGTGCAGCCTCTGGATTCACCTTCAGTAGCTATGCCATGAGTTGGGTCCGCCAGCCTCCAGGAAAGGGGCTGCAGTGGGTCGCGGCTATTAGCTATGATGGAAGTAGCACAGGCTACGCAGACTCTGTGAAGGGCCGATTCACCATCTCCAGAGACAACGGCAAGAACACGCTCTATCTGCAGATGAACAGCCTGAGAGCCGAGGACACGGCCGTCTATTACTGTGCGAAGGAC
LNAC01001708.1	124556	77	pdb|6VU2|H	pdb|6VU2|H Chain H, M1214 N1 Fab heavy chain	2.3e-19	57.1	CAGCTGGTGGAGTCTGGGGGAGACCTGGTGAAGCCTGGGGGGTCCCTGAGACTCTCCTGTGCAGCCTCTGGATTCACCTTCAGTAGCTATGCCATGAGTTGGGTCCGCCAGCCTCCAGGAAAGGGGCTGCAGTGGGTCGCATTTATTAACTATGATGGAAGTAGCACATACTACGCAGACTCTGTGAAGGGCCGATTCACCATCTCCAGAGACAATGGCAAGAACACGCTC
LNAC01001771.1	99393	319	YP_003864103.1	YP_003864103.1 envelope protein [Simian retrovirus 4]	9.5e-40	36.1	TCGTATCCGCTCCTGTATGTATCGAATAAGGCAAGGGGCAACTGAGATTAGCAGGAGAATTAAACATAGGGGTCCTGCCAGGGGGAGAAGCCACGTTACCCACGTATGGGGGTCTAGGCCCCATAAGGAGGTGTCTTCGCGCCTTGCTCGAATCCGGTCCCTGAGTTCCCGGATTTTGGAGGTGACTATACCCGATTGGTTGACAAAGTAACAGCATTCCTCATTTAGGTAGAGGCAGGTCCCTCCTTTCTCGGCGGTCAGGAGATCTAAAGCTCGTCGGTTTTGTAAGGCAATGGCCGCCAAGCTGGTGACTTGGGTCTGTAGGGCCGTAAGGGAGTCGGCGATCCGCTCCATGTCATCGTTGAGCGCTTGGGAAAGTTTATAATAGAAATCTATTGA…
LNAC01001774.1	96967	153	sp|P03360.2|POL_AVIRE	sp|P03360.2|POL_AVIRE RecName: Full=Gag-Pol polyprotein; Contains: RecName: Full=Protease; Contains: RecName: Full=Reverse transcriptase/ribonuclease H; Short=RT; Contains: RecName: Full=Integrase; Short=IN	8.1e-36	52.3	CCCATACAGGAGTTTGAAGGGGCTTAGTCTCAACGGTCCTTTAGGGGAAGTTCTTAATCTGGCGAGTGCCAAGGGAAGGAGGGTTGGCTAAGACAGGCGGGTTTCTAGGGTGAGCTTGGTAAGCTGTTCATTGAGAAGGCCATTGGCCCTTTTAACCTTACCCGAGGATTGGGGGTGGTAAGGGATGTGGAGTTTCCAGGTTATATTGAAGCTTTTGGAGACCTGTTGTGTGATGCTGGAGATGAAGGCCGGCCCGTTATCTGACTGCAGGGTCCGAGGGAGGCCAAATCTCAGAATGATGTGCTGAATGAGTGTAGCAGCCACCACATCCACTGTTTTTCTGGTAGTGGGATAAGTTTCAATCCAACCTGTAAAGGTGTCCACTAAAGGTAGTTAGTA…
LNAC01001778.1	97934	124	pdb|6VU2|L	pdb|6VU2|L Chain L, M1214 N1 Fab light chain	1.1e-19	47.6	GACAGTGGGTTTTCGTCTCACTTCCCTTAAGGCCCCAAGCACTGTGTGAACACTGAGATTACTGTCAGTGGACTGGCAGTAATAATCAGCCTCGTCTTCAGCCTGAAGGCCAGTGATGGTCAGGGAGGCTGAGCTGCCTGACTTGGAACCAGAGAATCGATCAGGAACCCTTGAGTTTCTGTTATCATCAGCATAGATGAGGAGTCTAGGTCCCTTTCCTGGGAGTTGTTGGTACCAGTGCACATAAGATGGGTATTCCTCTTCATCATACTCCATGATGGTGGGGATTCCAGTGCAGGAGATGGTGACCCTCTGGCCCAGGGCCCCAGACACTGAGGGTGGCTGAGTCAGCACAGA
LNAC01001778.1	97934	117	pdb|6VU2|L	pdb|6VU2|L Chain L, M1214 N1 Fab light chain	1.6e-18	45.3	ATGACTCAACCGCCTTCAGTTTCTGGGGCCCTAGGCCAGAGTGTCACCATCTCCTGCAATGGAATCCCTGAAAACATTGAAATTGATACTTATGTGAGCTGGTACCAACAACTCCCAGGAAAGATACCCAAACTCCTCAACTATGATGATGATAATAGAAATTCTGGGGTCCCCAGTTGATTCTCTAGTTACAAGTCAGGCAGCTCAGCCTCCCTGACCATCACTGGCCTCCAGGCTGAGGATGAGGCTGATTATTACTGCCAGTCTTATGATCTCAGCTTTGATGCTCACACAGTGCTCCAGGTCTGTGAAGAAGTGAGACAAAAACCTGCTGTC
LNAC01001784.1	97102	744	YP_009109689.1	YP_009109689.1 gag-pol precursor polyprotein [Baboon endogenous virus strain M7]	7.1e-48	27.7	TCTCAAAACAAAGCAAAGCTAGAACCCAACCAATGTGCTGTCTATAAAAAGAATGGGCACTGGAGAAAGGAGTGCCTATTCTGCTTCCAGAGGGAAACAACTGACCCTAATAGCCCATGCAGATAGATTGTGAAAATGGATGAGGATTGACAGGGCCAGGGGGCTCCTCAATTTATCCTCCCAGTAATCCCTGAGAAGCCCCAGCTGACACTGGAGATGGGGAGGGGATGGAAATCAGTTGACTCTTTGGTCAACACAGGAGCCACCTACTTGATCTTGAACAACTCAAGAGGCAAATTTCCCAATGGGAAGTGCCAAATTATGGGAGTATCAAGAAAAATTCATAGAACCCTTGGAATATAAACTGAAATACACTTGACCTACTCATTTCTGTATGTA…
LNAC01001802.1	94143	238	YP_223870.1	YP_223870.1 gag protein [Reticuloendotheliosis virus]	1.4e-21	30.3	TTTGGCTGCCTCCTCTCAGGAGTTAAAGACTTTAAATGCCATTTTCACCAGGTCGGAAATGGGGGTCTGGGGGCCCTTCTCTGCCTTTTTAAATTTTTTCCGAATGTTGGGTGCCGACTGAGAAATGAAGTGAGTAGCCAACACCGTAGCCCCTGCCGGAGAGGCCGGGTCTAGCCAGGTGAACTGGGTCAGTGCCTCAGTCAACTGGTTGAGGAACATGGCAGGGTTTTCATCAGGGGTCTGAATAATCTCCCTGCGTTTGTCATAATTGTCTGCTTTGTTAGAGGCCGCTCGCATGCTGGCAATAAGGCACTGGACCATGTGGTCGTGGCGGCGGCAGCCATCTTGGCTGTTCTGGTAGTCCCAGCCGGGTTCTACTGTTGGGACCACCCGAGCACC…
LNAC01001803.1	93909	73	NP_040334.1	NP_040334.1 envelope protein [Friend murine leukemia virus]	6.9e-24	76.7	TTCTGATCGTTTTAACAGTTGATATTGTTGTGTTAGTACCATTGCCTGAATTACGGACAAGCGGTCTTTAGTAAATTGGACAAGCCTATTAATAACGTAAGGGCCAACTGACAGAATTAGTAATAAGATGATAAGGGGCCCCATGAGGGTGGATATTAGGGTTGTGAACCAAGGGGAACGGGTGAACCAACTTTCAAACCAGCCCTGTTGGGATTCAAA
LNAC01001808.1	92887	87	NP_955569.1	NP_955569.1 p27 CA [Mouse mammary tumor virus]	3.7e-22	55.2	CCTGTGCTTTTTGGTGATGAAGACTGGGATGAACCTCATTGGGAACCATTGCCATACAAAGTACTGAAAGAGCTAAAAAAGGTAGTTACTGATTATGGAGCTACTTCTCCATACACTCTCCAACTAGTGGAGATGGTGGCTGGTCGCTGGATGACTCCATATGATTGGCACCAAACAGCTAGGTCCTGCCTACCCGCGGGAACATTTCTGTTATGGAGGGCCGATTATGAGGAATTAGCTAAAAAGGAGATA
LNAC01001809.1	93061	883	sp|P03359.2|POL_WMSV	sp|P03359.2|POL_WMSV RecName: Full=Gag-Pol polyprotein; Contains: RecName: Full=Matrix protein p15; Short=MA; Contains: RecName: Full=RNA-binding phosphoprotein p12; AltName: Full=pp12; Contains: RecName: Full=Capsid protein p30; Short=CA; Contains: RecName: Full=Nucleocapsid protein p10-Pol; Short=NC-pol; Contains: RecName: Full=Protease; Short=PR; Contains: RecName: Full=Reverse transcriptase/r…	3.5e-121	35.3	CTGGTCTTCCCACTGAGAGAGATCGCTGGAGCCTGGGGGGTCATTCGAGTCCACACACCTTTCTCCCTGCAGGACCTCTCCCAGATAGAAAAGCATCTGGGCTCCTTTTCAGCCAACCCAGACAACTTCATCAAGGAGTTCCAATACTTAGCCCAGGCCTATGACCTCACCTGGCATGACTTACATGTTGTTCAGACCACCACCCTCACTACAGAAGAGAGGGAATGCATTCAGGCTACAGCCCGAGAGTATGTTGGTCAAGTCCATCTTACCAACGCCACCATGCCGGTAGGTGCCCAAGTGGTCCCGGCTATAGAACCCAGATGGGACAACCAAAACAGCCAAGATGGCTGCCAACGCCATGACCGCATGGTCCAGTGCCTTATTGCCGGCATGCGA…
LNAC01001825.1	89516	753	YP_009109689.1	YP_009109689.1 gag-pol precursor polyprotein [Baboon endogenous virus strain M7]	1.8e-50	26	GGGTTTATTCCAGGCCAAGTGGCCCTCGACTAGGATACCTGCTTCTTTAAGTTTGGCCATATGTTCGTGGATGCCAATCTTAGCTACTTGTGGAAAGGGGTATTGCCTTTGCCTCTGGGATTAGGCTGCTGGGATCAGTTCAACAATGATAGGGGCTCGATTCTGGGCTGGTCTGGGTGGGCTGTCTTCAGCCCATACTGAAGGGAAGATAAGGCTGAACTCCATCGGGCCATTCAGCTGAGCCTGGGTACAGAATAGCCTTCATTCTTCTTCCCTCTGCATGGTAATTTCTGGTACCAGAGACCTGGTCTCCTCTCGTCCTGGGTTCAGTCAGAAGCTGATGTGCCCAGTGTGGTCAAAGGTTATCTGAGCCCCATGCCTGGAGAATATGTCTTGGCC…
LNAC01001831.1	88108	246	YP_238303.1	YP_238303.1 env [Ovine enzootic nasal tumor virus]	2.3e-45	40.7	GCCTGTGTGGGACCACCATATGCCATTATGTACCTGGGTCAGGGCCAGCTTATGGTTGCTAAAACAAATTCTCACTATCATGTGATATGTCACCAATGTGTGCTAACCTCATGTATTTACTCTATCATAGGATGTCAAACTTTTATACTTGTTTATCAACCCTCATATGTTGTTCTTCCTGTCAATATACCTGGTCCTTGGTATGATGAACCTGGTATACACAGTTTACAGGTTCTTAATCAAGCTTTGCAATGGCCTAAAAGATTTGTGGCAGCTCTTCTTTTAGGTATTACTGCCCTGATAGGAATAATCAGCTCTTTTTCTATAGCCACTGCTACCCTAGTACAACAAGTACATACTGCTCATCAAGTAAACAAACTAACTAAAAATGTGAGTACA…
LNAC01001838.1	85950	1336	YP_001497148.1	YP_001497148.1 gag-pol precursor polyprotein [RD114 retrovirus]	9.5e-89	26.8	TTTGACCCAAACTGAGTCCCCTATATAGAATGAGTATACCTGATACCTTAAGGAAATTGGGGCCCTCTCAATGGTATATTTCTGTAGCTTATTTAGGATGGCCTCCAGTGCCTGAAGATGTTCCCCTATTTCCTTATCTACAATCTGATGTAGGTTCCCTGGAAGGCTTCCCAGGCACAAGGAAGGCCGTCCATACACCAGTTCAAAAGGGGAGAAGCCTAGTACTCCAGGCACGCAGCAAGGATGCAGGAGGGCTACAGGTAGCAGATCTGGCCATGGAAGGTTAGTTTCCTGGCAAAACTTTGCTAAGGTTCCCTTGAGGGTGCAATTCATCCATTCTACTTTCCATGAGCTTTGAGGCCGGTAGGCAGCGTGGAGCTTCCAGGTGATGTTGAGAGA…
LNAC01001851.1	154186	310	sp|P03374.1|ENV_MMTVG	sp|P03374.1|ENV_MMTVG RecName: Full=Envelope glycoprotein gp70; AltName: Full=Env polyprotein; Contains: RecName: Full=Surface protein; Short=SU; AltName: Full=Glycoprotein 52; Short=gp52; Contains: RecName: Full=Transmembrane protein; Short=TM; AltName: Full=Glycoprotein 36; Short=gp36; Flags: Precursor	7.8e-57	40.3	ACTGCCTGTGTGGGTCCACCATATGCTCTGTTAATCCAAGCTTCCAGAAGACTAAACATAAAAAAGGATAACCATACTTACCATGTCTATTGTAATAAATGTACTTTAACTAATTGTATAGATCCAACTGTTGGACCAACTGTTATTGTACTTATACATCAACCTCCCTATGTTGTATTGCCAGTTGAATTGAATGGTCAATGGTATGAGGACCCAGGAATATATGCTATACAATTAATAGATCAAGCTTTAAGTTGGCCTAAGAGCTTTGTTGCAGCATTAATTCTAGGAATAACTGCTCTAATAGCTATTATAAGTTCTTTTGCTTTATCTACCACTGCTTTAGTTCAAGAAATACATACTACTAACCATGTTGATTCCCTAAGTTGAAATGTATCA…
LNAC01001884.1	78229	132	sp|P00544.1|FGR_FSVGR	sp|P00544.1|FGR_FSVGR RecName: Full=Tyrosine-protein kinase transforming protein Fgr	2.8e-31	47.7	GGACAGGTAGAAAGCAGGCACATTGAAGGTCTCAAACATCACTTCTGCCATCTTCTCTCGAGTCTCCCTTGGGTTCAAGGAGGGCTCAGTCATGAGCACAGGTTGTTGACAGGGTTTCACTCCTAGCTCCCACTCAAAAAGATACTTCCAGAGTTTCTCCATATCATCCCATCCTGTTACTAGTCCACGCTCAATGGGGTAGTGTAAATGCAAGGCCTCATATTTGTAGAGGGCTTTTTCTCCCACAAGGTACTTTTTCTTAGTGGCTTCTGATAATGGCATGTTGAATTTAGGATGCCCCACGACAGAACTGATGACATGACGGGGTCCAAACTCTCCAGACAGGCCTACTTTGCAGAGTCCTGATCCATTGTCAAAAATTACAGCTGGAATATC
LNAC01001903.1	80714	580	sp|A1Z651.1|POL_XMRV6	sp|A1Z651.1|POL_XMRV6 RecName: Full=Gag-Pol polyprotein; Short=Pr180gag-pol; Contains: RecName: Full=Matrix protein p15; Short=MA; Contains: RecName: Full=RNA-binding phosphoprotein p12; AltName: Full=pp12; Contains: RecName: Full=Capsid protein p30; Short=CA; Contains: RecName: Full=Nucleocapsid protein p10; Short=NC-pol; Contains: RecName: Full=Protease p14; Short=PR; Contains: RecName: Full=Re…	8.9e-238	70	TCAGGTCAGTTAACCTGGACCAGGCTGCCGCAAGGGTTCAAAAATAGCCCCACCTTGTTCAACGAAGCCCTTCACCAAGACCTGGCCGACTTCCGGGTAAGACATCCCACTCTGATCCTACTTCAATATGTCGATGACATCTTACTGGCGGCAACCAGTGAGGAGGACTGTCAAACAGGTACTGGGGATCTCCTACAGACCCTTAGCCAACTGGGATACAGGGCCTCCGCAAAGAAGGCCCAGATTTGCCAGGCTAAAGTCACCTACCTGGGTTATGAGTTGCATAACGGCCAGCGATGGCTAACAGCCGCGAGGAAAGAGACTATATCCAACATTCCAACGCCCCAAACCCACAGGCAACTACGGGAATTCCTAGGGACGGCGGGCTTCTGTAGACTG…
LNAC01001903.1	80714	302	sp|A1Z651.1|POL_XMRV6	sp|A1Z651.1|POL_XMRV6 RecName: Full=Gag-Pol polyprotein; Short=Pr180gag-pol; Contains: RecName: Full=Matrix protein p15; Short=MA; Contains: RecName: Full=RNA-binding phosphoprotein p12; AltName: Full=pp12; Contains: RecName: Full=Capsid protein p30; Short=CA; Contains: RecName: Full=Nucleocapsid protein p10; Short=NC-pol; Contains: RecName: Full=Protease p14; Short=PR; Contains: RecName: Full=Re…	1.1e-131	73.5	CTACGCGGTCATCGCCCTGGCACACATTGGGAAGTTGACTTTACTGAAATCAAACTTGGCATGTATGGATATAAATATCTCTTAGTTTTCTTAGACACTTTTTCAGGATGGGCAGAGGCCTTCCCTACCAAGAAGGAAACTGCCAACATAGTTGCCAAGAAACTACTGGAGGAGATATTCCCAAGGTATGGAATGCCTGAGGTGCTGGGGTCAGACAATGGGCCTGCCTTTGTCTCCCAGGTAAGTCAGTCGGTGGCCAAGCTTTTGGGGATCGATTGGAAATTACATTGTGCTTACAGACCCCAAAGTTCAGGACAGGTAGAAAGAATGAATAGAACCATTAAAGAGGCTCTATCTAAATTACTGCTTGAAACTGGCTCTAAGGATTGGGTACAACTC…
LNAC01001906.1	74189	335	YP_223872.1	YP_223872.1 envelope glycoprotein [Reticuloendotheliosis virus]	1.7e-38	33.4	AGTTGGCAGGCGGGAGTAGGGTTGCAGGAGGAGCTGATTTACTGATATTCGGGTAACCTCTCGTATCCGCTCCTGTATGTATCGAATAAGGCAAGGGGCAACTGAGATTAGCAGGAGAATTAAACATAGGGGTCCTGCCAGGGGGAGAAGCCATGTTACCCACGTATGGGGGTCTAGGCCCCATAAGGAGGTGTCTTCGCGCCTTGCTCGAATCCGGTCCCTGAGTTCCCGGATTTTGGAGGTGACTATACCCGATTGGTTGACAAAGTAACAGCATTCCTCATTTAGGTAGAGGCAGGTCCCTCCTTTCTCGGCGGTCAGGAGATCTAAAGCTCGTCGGTTTTGTAAGGCAATGGCCGCCAAGCTGGTGACTTGGGTCTGTAGGGCCGTAAGGGAGTC…
LNAC01001913.1	72828	111	sp|P03360.2|POL_AVIRE	sp|P03360.2|POL_AVIRE RecName: Full=Gag-Pol polyprotein; Contains: RecName: Full=Protease; Contains: RecName: Full=Reverse transcriptase/ribonuclease H; Short=RT; Contains: RecName: Full=Integrase; Short=IN	4.5e-23	51.4	CCCATACAGGAGTTTGAAGGGGCTCAGTCCTGGTGGTCCTCTAGAGGAAGCTCTTAATCTGGCAAGTGCCAAGGGAAGGAGGGTTGGCTAAGACAGGTGGGTTTCGAGGGTGAGTTTGATAAGCTGTTTTTTGAGAAGGCCATTGGCCCTTTTAACCTTACCCGAGGATTGGGGGTGGTAAGGGATGTGGAGTTTCCAGGTTATATTGAGGCTTTTGGAGACCTGTTGTGTGATGCTGGAGATGAAGGCCAGCCCATTGTCTGACTGCAGGGTCTGAGGGAGGCCGAATCTCGGGATGATGTGCTCAATGAGTGTAGCAGCCACCATGTCTGC
LNAC01001934.1	69512	136	sp|P00544.1|FGR_FSVGR	sp|P00544.1|FGR_FSVGR RecName: Full=Tyrosine-protein kinase transforming protein Fgr	2e-28	47.8	ATGGCCGACGAGGTCCTGGCACTTGTAATTGACACGGGGTCGTACAGGGTAAAGGCAGGATTCTCGGGGGCAGATGCCCCGCAGTCCGTATTTAGGTCACTGGTTGCCTATGCTGAGGGAGCGGAGATAGAAGTTGGAAATGATGCGCTGAATAACATAGGGACGAAGTCCCTTATGCAGCCAATACAGCATGGAGTTGTGAGAAATTGGGCATTCGCTGAGAAAATATGGGAGCACGTTTTCAGCAAGCAGCTCAAGGTGTCACAGAGCGAGCATCCGGTGCTGCTTTCTGAACCGCCGCTCAATCCCAAGCTGCATAGAGAAAGATGCTGCCAACTGTTCTTTGAAGCGTTTCATGTGCCTGGACTGTACATGGCACCC
LNAC01001946.1	67310	308	YP_001497148.1	YP_001497148.1 gag-pol precursor polyprotein [RD114 retrovirus]	3.1e-26	29.5	TCCGGGTGATGGGCTTTCTTCACTGGAGTGGTGGACCCACAGGGAGGCATCAGAAAACTTAAGGGCAGTAGGAGTGATTAGAACAACAGTGTGAAGCCCTGTCCACTGTGGTTTGAGGGGGTCCCTTTTCCAATCTTTGACCCAGGCTGTCTCCTGCCTGGAAGGAATGCACATGGGACCCTAAGGATATAGGGGCCCTCTCAATGGTGCACCTTTGTGATATATTTAGGGTGATTCCCAAGGCCTGAAGTTGTCTTTTTATTTTTTTATCCCCAACCTGATGTAAGTTTCCTGGAAGGCTTCCCAGGTATGGGGGAGGCTGTCCATACACTAATTTGAAAGGGGAGGAACCTAGTGTCCCGGGTGTACTGTGGGCATGCAGGAGGGCTATTGTAGTAG…
LNAC01001946.1	67310	182	YP_001497148.1	YP_001497148.1 gag-pol precursor polyprotein [RD114 retrovirus]	3.8e-16	28.6	TAATTGGATAATGTTCATCCCAGACAAACCCTCTAGGTTTTGAAGCTTTCTTCTAATATCTGGGGCGACCTCAGCCATAAAGGAGGTATTTACCATCTGTTGGCTTTCCTGTGTGCAGGGTCAAATGGAGTGTATATTCGGTAGGCTTCACATAGTCTTTTGTAGTAGTCCCTGAGGGACTCCCCTGGCTGTTGGGTGATCAAGGATATCTTAGTCATGTTCATGGATTTTTTTAACTTCTGCCCAGATTCCCTGGATGAGGACCTCCTGGTACTGGCAGATATGGACCTGTCCTCCAGTTGTGGTGAAGTTCCATCTTGGGTGCTCTTTGGGTGCAGCCATATTAGCCCAAGCAATGGGGTCAATGACTCCCTCTGGTTCATGCTCTTCTAGGTGCTG…
LNAC01001947.1	67333	661	YP_009109694.1	YP_009109694.1 reverse transcriptase [Baboon endogenous virus strain M7]	3.6e-123	42.4	TAGAGCCATTTGCCTGGCCACCGAGTCTGCCTTGTTGTTGCCTTGGGAGATTTGGTCTTTGGGGACTTGGTGTCCATGGCAGTGGACAGCCGTGACCTCAGTTGGCAGGCTGAGGGCCTCGAGGAGTTTAGCAATAAGGGGCCTGTTAACTATCGGGGTGCCTTTGGTGGTCAGGAATCCCCGCTCTTGCCAGAGGATGGAGTGGGTATGGGTTATGAGATAGGCATACCTGGAGTCAGTATATATTGTGACTCGTTGTCCCTTAGACAGGTGGAGTGCCCAGGTAAGGGCTATAAGTTCTGCCTTTTGGGAAGTAGTCTCGATGGGGAGGGAAGCCGTTTCAACTATGGCCTCTGTGGTGACCATGGCATAGGCAGCACGCCTATGGCCGTCTGAGGC…
LNAC01001988.1	58541	470	sp|P03359.2|POL_WMSV	sp|P03359.2|POL_WMSV RecName: Full=Gag-Pol polyprotein; Contains: RecName: Full=Matrix protein p15; Short=MA; Contains: RecName: Full=RNA-binding phosphoprotein p12; AltName: Full=pp12; Contains: RecName: Full=Capsid protein p30; Short=CA; Contains: RecName: Full=Nucleocapsid protein p10-Pol; Short=NC-pol; Contains: RecName: Full=Protease; Short=PR; Contains: RecName: Full=Reverse transcriptase/r…	9e-22	25.5	CTCGTCTGCCCACTGAAAGAGGTCGCTGGAGCTGAGGGAGTCATTCGAGTCCACGTGCCCTTTTCCCCGCAGGACCTTTCCCAGATAGAAAAGCGCTTGGGCTCTTTCTCAGCCAACCCTGCTAATTTTATCAAGGAGTTCCAATATTTAGCGCAGGCCTATAACCTTACCTGGCATGACCTACATGTCGTCCAGACCACCAGTCTCACCTCCAAAGAGAGGAAACGCATCCAGGCTGCTGCCCGAGGACATGCCAACCAGGTCCATCTTACCGATGCCACCATGCCAGTTGGTGCTCAGGCAGTCCCAGCTGTAGAACCCTGCTGGGACTACCAGAACAGCCAAGATGGCCACCGGCCCCACGACCACATGGTCCAGTGCCTTATTGCCAGCATGCGA…
LNAC01001991.1	59957	485	sp|A1Z651.1|POL_XMRV6	sp|A1Z651.1|POL_XMRV6 RecName: Full=Gag-Pol polyprotein; Short=Pr180gag-pol; Contains: RecName: Full=Matrix protein p15; Short=MA; Contains: RecName: Full=RNA-binding phosphoprotein p12; AltName: Full=pp12; Contains: RecName: Full=Capsid protein p30; Short=CA; Contains: RecName: Full=Nucleocapsid protein p10; Short=NC-pol; Contains: RecName: Full=Protease p14; Short=PR; Contains: RecName: Full=Re…	4.7e-34	30.3	TCCTGGTATCCACAAACGACAGTACCCTGTTATGCCTAAAAACCTCTTAACTGGTTTAAAGTCTTTGAGGGTAAGAAGCAATAGGCTGAATCTTATCTTCTCCCAGTCTCCTCATCCCCTCTGAAAGACCAAGCCCAGATACTAGACAGATGTCTCACGTAATTGTGCCTTGGGCTGAGAAACCTTTTATCCTCTTATACCTAGGAAGTTGAAAAGTTTCTGAGTACTGATTTGAATGCTTTGCTCAGAGGAGGCACATAAAAGGAAATCATTGACATATTGTAACAGGACACAGTTCTCAGCTGAAAAATCTATGTGATCTCAGGACAGGGTTTGTCCAAATAAATGGGGGCTATCTCAGAATCCCTGGGCTAACACTGTCCATGTTAGTTGGGTGGT…
LNAC01001997.1	58838	197	YP_223871.1	YP_223871.1 protease/polymerase, partial [Reticuloendotheliosis virus]	1.1e-27	40.6	TACCTCCTCAGGCAGGAAGATGGATGTTAATAACAGGTCTATTTCCCTATGATGTTTAATTGGAGAACCATTGGCTGTTAGATAGTAACATTCCTTCCAGATGGCTGCACCAACCAGCAAAACCAGAAAGGCTTATTTAGAGTCAGTGTGTATGTTCACCTGTTTTTCTTTACTTGACTCCAGAGCTCAGGTCAAGGCTATTAATTCTGCCCGCTGTGCCCTGGGACCTGGGGGAAGAGGTTTACTCTCCACTATTTCAAAAGCTGTAGCAACCACATATCCTGCGTTTCGAATTCTCTGCTCTCTACATGAGCTTTCACCGGTGCAGAGAGTCCAGTCAGGGTGAATGAAGGCTTTCTTCGGCACATCCGACCTTGCTGCATAATTTTGCACAATAAC…
LNAC01001999.1	58118	97	pdb|6VU2|H	pdb|6VU2|H Chain H, M1214 N1 Fab heavy chain	4.4e-29	58.8	CAGCTGGTGGAGTCTGGGGGAGACCTGGTGAAGCCTGGGGGGTCCCTGAGACTCTCCTGTGCAGCCTCTGGATTCACCTTTAGTGACTATGACATGTACTGGATCCGCCAGGCTCCAGGGAAGGGGCTGCAGTGGGTTGCATGGATTAACTATGGTGGAAGTAGCACAAGCTATGCAGACTCTGTGAAGGGCAGATTCACCATCTCCAGAGACAATGGCAAGAACACACTGTATCTGCAGATGAACACCCTGAGAGCCGAGGACACGGCTGTGTATTACTGTGCAAAGGAC
LNAC01001999.1	58118	103	pdb|6VU2|H	pdb|6VU2|H Chain H, M1214 N1 Fab heavy chain	5.6e-24	47.6	CAGCTGGTGGAGTCTGGGGGAGACCTGGTGAAGCCCGGAGGGTCTCTGAGACTCTCCTGTGCAGCCTCTGGATTCACCTTCAGTGACTATGACATGACCTGGGTCTGCCAGGCTCCCGGGAAGGAGCTGCAGTGGGTTGCAGATATTAGCAATGGTGGAAACACATATTATGCAGGCTCTGTAAAGGGCCGATTCACCATCTCCAGAGATGATGGCAAGAACACACTGTATCTGCAGATGAACAGCCTGAGAGTTGATGACACGGCTGTGTATTACTGTGTGAGTGACACAGTGAGAAGACATCAGTGG
LNAC01002025.1	53080	909	sp|P21414.2|POL_GALV	sp|P21414.2|POL_GALV RecName: Full=Gag-Pol polyprotein; Contains: RecName: Full=Matrix protein p15; Short=MA; Contains: RecName: Full=RNA-binding phosphoprotein p12; AltName: Full=pp12; Contains: RecName: Full=Capsid protein p30; Short=CA; Contains: RecName: Full=Nucleocapsid protein p10-Pol; Short=NC-pol; Contains: RecName: Full=Protease; Contains: RecName: Full=Reverse transcriptase/ribonucleas…	2e-44	25.7	AAAAAGGATTTGGGTAAATTCGCAGATAGCCCAGACCAATATGTAGAAGTGTTTCAGAATCTAACTCGGACATTTGAACTAGATTGGATGGATATTATGTTAATACTCAATCAGACATTAATTAGCACAGAGCAAAACGCAGCTCTACTGGCCACAGAAATGTTTGAGGACGAACAAATGATGGCATATGGAGAGAAGGTGAGAGTAGGAGAGGAGGTCTTCCCCTCGGGGAAACAGGCTGTACACCTGGAGGGCCCCGGATGGGACTATGATAACTCACTGGAGTGTGGAAACAGAAGCACTTTCAGGTGTATTCTGGAAGGGCTACGAAGGACTAGAGCAAAACCTTTAAATCATTCTAAATTGGCACAGGTTATCCAGGAGCCTCAAGAACCTCCT…
LNAC01002033.1	51653	452	sp|P31791.1|ENV_FENV1	sp|P31791.1|ENV_FENV1 RecName: Full=Envelope glycoprotein; AltName: Full=Env polyprotein; Contains: RecName: Full=Surface protein; Short=SU; AltName: Full=Glycoprotein 70; Short=gp70; Contains: RecName: Full=Transmembrane protein; Short=TM; AltName: Full=Envelope protein p15E; Contains: RecName: Full=R-peptide; AltName: Full=p2E; Flags: Precursor	7.1e-140	53.5	GGTGATGGGTTCCCTTTGATATCTGTCTTTACCCTCATAGAAGTTAAGGATAGTCTCCGAACTGTGGTAAGTGATTCTAGGCCATAGTTGGACTAATACACAATAATCCGCTGTGGCATTTAATAATTGGGCAGAGATACAGGGAGTTAACCTGGTGTTACATCCCCAATACGTTCCGTTGGATGCTTCTAAATAGTAGTTACCGGGAGTGACGGCAATTGTCACGTTGCATAGTATCTGATGGGAGGTTGGTACTTTGCCTAAACATAGTCCTTGGCCTGACACCTCAGAGAGGGTTAACTTGTGGCTAGGAGAAGAGATACAAGTAGTCGGGGGGAAAGTGTGGTTGGTGAAATTAACGACTGCAGCTATTCCTTCATAATAAGGGGGGCTGGGGAC…
LNAC01002033.1	51653	152	sp|P31791.1|ENV_FENV1	sp|P31791.1|ENV_FENV1 RecName: Full=Envelope glycoprotein; AltName: Full=Env polyprotein; Contains: RecName: Full=Surface protein; Short=SU; AltName: Full=Glycoprotein 70; Short=gp70; Contains: RecName: Full=Transmembrane protein; Short=TM; AltName: Full=Envelope protein p15E; Contains: RecName: Full=R-peptide; AltName: Full=p2E; Flags: Precursor	4e-50	68.4	CTGTTTAATTAGCTGATATTGCTGCGTCAGTACCATTGTCTGGATCACTGACAAGCGGTCTTTCATGAACTGCACAAGTTTATTTAAGATGCAAGGGCCGAATGAAAGAATTAGTAGTAGTATAATAAAGGGCCCTAAAATGGTGGACAGTAACGTGGTGAACCAGGGTGATCGATTGAACCAACTTTCAAACCAGCCCTGCTGGGATTCAAAATCTTTTTTTCTTTGGGCTAGTCTTTCTCTGAGTTTGTCCATGGTTTCTCTAACTATCCCAGTCTGATCAGCATAAAAACAACATTCCTCCTTGAGGGCTGCACATAACCCCCCCCCCGCCCCGTCTTTTAGGAATAACAAATCTAATCCCCTTCTATTTTGTAGAACTACCTCGGAGAGGGAGGT…
LNAC01002058.1	48324	857	sp|A1Z651.1|POL_XMRV6	sp|A1Z651.1|POL_XMRV6 RecName: Full=Gag-Pol polyprotein; Short=Pr180gag-pol; Contains: RecName: Full=Matrix protein p15; Short=MA; Contains: RecName: Full=RNA-binding phosphoprotein p12; AltName: Full=pp12; Contains: RecName: Full=Capsid protein p30; Short=CA; Contains: RecName: Full=Nucleocapsid protein p10; Short=NC-pol; Contains: RecName: Full=Protease p14; Short=PR; Contains: RecName: Full=Re…	4e-52	27.5	CTCCTCCAGTATGTGGATGACCTCCTCCTCACCAGTAACACACAAGAAAACTACAAAAAAGACACAAAGGCCCTCCTGCAGCTCCTGTCAAACTCAGGATACTATATCTCATAAAAAAAGAAACAAATATGCCAACAAAAGGTCCAATATCTTGGTTTCCTCCTCACCCAAAGTAAACAGAACTAGGGCTGGAGGAAAAAAAAAAAAGTCATCAATTCCTTGCACAGCCCCAGTTGAAAAGGGGCCTACGAGAATTCCTGGGGCCCACAGGGTTCTGCCACACCTGGATTCCTGGTTTCTTGGCAAAAGCAGGACCCTTCTATAATCTCTTAGGGGTACCAAATCTAGAACCCCCTGCCTGGACTGAAAAACAGAAGCTGCCTTCACAGAGATAAAGGC…
LNAC01002058.1	48324	177	sp|A1Z651.1|POL_XMRV6	sp|A1Z651.1|POL_XMRV6 RecName: Full=Gag-Pol polyprotein; Short=Pr180gag-pol; Contains: RecName: Full=Matrix protein p15; Short=MA; Contains: RecName: Full=RNA-binding phosphoprotein p12; AltName: Full=pp12; Contains: RecName: Full=Capsid protein p30; Short=CA; Contains: RecName: Full=Nucleocapsid protein p10; Short=NC-pol; Contains: RecName: Full=Protease p14; Short=PR; Contains: RecName: Full=Re…	5.5e-25	38.4	AGCTGGTAATGTCTTAACTTCCAGGAGTTCAGTGGTTGTGGTCACTTCATAATATGCTTTCTGGGCACCCACCTGTAGGTAACTGCTGCTGTCATTGAACAGCATGAGTTCTGGATTCTTTATGGCTTGATCCTGCAAGTCTGGACAGATAGCGTGGACTTTATCACTTACTTTGGAGCAGTCATGGTCTGGTTCCCCCTCTTCCATGGGGAGAGAAGTTGCTGGATTTAATGTCCATACTGTTTCAAGGGAGACCCATGGATTCTCACAGAGGAGCCCTTGGAATTGTGCTAGCCGAGAGTTGGAAAGTGCCCCCATGTGTTTATGAGGGTCGTCACTGCATGAGGAACCTTGATGTTAAGTTCTTGTCCCAGGATGAACTTGTCTGCCTCATTAATG…
LNAC01002099.1	41812	174	sp|Q85646.1|ENV_MMTVC	sp|Q85646.1|ENV_MMTVC RecName: Full=Envelope glycoprotein gp70; AltName: Full=Env polyprotein; Contains: RecName: Full=Surface protein; Short=SU; AltName: Full=Glycoprotein 52; Short=gp52; Contains: RecName: Full=Transmembrane protein; Short=TM; AltName: Full=Glycoprotein 36; Short=gp36; Flags: Precursor	1e-35	47.1	CCCCCCCATGTTATGCTTCCTGTTCAGGTAACTGTTCCGTGGTATGACGAATTTGGGTTACAAGTCATTCAAGAGGTTAATAACTCCCTCACTTGATATAAACGTTTTGTTGCAAGTTTAATCTTAGGCATCATTGCACTCATTGCTATCACAGGGTCACTGACGGCCTCTACTGTTGCCTTAGTGCAAGAAGTTCATACAGCACAACACGTAGACCAGCTGCCTAAAAATGTCTCATGTGCCTTAGCTACTCAAGAAATCATAGACAAAAAACTAGAGACAAAGGTTAATGCCTTAGAAGAAGCAGTTCTATATATTGGAAATGAACTGGCCTCTTTAAAGGTGCGGCTAGCTCTCCGATGCCATAAAGGATACAATTGGATGTGTATCACACCCCTC…
LNAC01002107.1	40764	170	sp|P0DOH0.1|GGAG_MLVF5	sp|P0DOH0.1|GGAG_MLVF5 RecName: Full=Glyco-Gag protein; AltName: Full=Gross cell surface antigen; AltName: Full=glycosylated Pr80 gag; Short=gPr80 Gag; Short=gag-gPr80	1.1e-55	58.2	AGGGCCCGCTTCTTTGGGGCCCCAAACGTATCTGGAGGATACATCTGTCTGTAGGCCACGGAGGAAACTCTAGGATCCTCCCGGCCATCCGAATCTGTATTTTCGGTTTGGAACCGAAAACGCGCAGCGATTGTTATTGTCTCTTTAGCTGTCTTTTGTGTTTTTTTCGTTGCTTGTTTCATTTACTTAGACTCTGAAATGGGACAGACCGTTACCACCCCCTTGAGTCTCACATTAGGTCATTGGAGAGACGTGCAAATCCGAGCTAACAATCTGTCGGTGGAAGTCAAAAGAAGAAAATGGCAGACCCTCTGTACCTCTGAATGGCCCACCTTTAACGTCGGATGGCCCAGGGATGGAACATTTAACGTTCATGTTATCTTACAGGTCAAGGAGCGA…
LNAC01002130.1	38533	418	NP_041262.1	NP_041262.1 envelope glycoprotein [Squirrel monkey retrovirus]	5.7e-33	30.1	GTATGTTGGGGGTACCTAGCCCAGATAGGACTCTCTGATAGAGGGGATGTACAAGACCTAGCCCCAAGCAATCAGACCCAGCAGGTAACCAAAAAAATAAACAATCAGTTACAGGCCCAAACCCACCCTACCTATAAGGGAATCAATCTTAAAAGTATACAAGAGGTCCCTATCACTAAGCAGCTGACAGTGACTCTCCTAAACTCTAGCTACAACCTGTGGTGGAACGTGTCTCATGACAGCGACTGCTGGATCTGTTTTCCTTTTTCTGCCCTTTCCAACATTGTTGGGATTCCCATCCTGACTTGGTGGCCCCTCCCAAATGTCACCCTCCCTAATAAGCTGGTTCACACTGGACCTGTAGGAGGACCCATACCAATCCTTAATCTCTCCTCCTCC…
LNAC01002154.1	36256	289	NP_955580.1	NP_955580.1 endonuclease/integrase [Feline leukemia virus]	2.4e-126	71.6	CTGCAAGGCTTGCAGATGGGCCTGTATAGAGGGGGAAGGGGAGTGAGTAGAGATATCTGTTTCAAAGAACGTGACAGCTGGAGGGGGAGCACCATAGAGGATCTCGAAGGGTGTCAGGCTGTGAGGGCCGGGAGTATTTCTGGCCCGATAGAGTGCTAAAGGCAGGAGTTGTACCCAATCCTTAGAGCCAGTTTCAAACAGTAATTTAGATAGAGCCTCTTTAATGGTTCTATTCATTCTTTCTACCTGTCCTGAACTTTGGGGTCTGTAAGCACAATGTAATTTCCAATCGATCCCCAAAAGCTTGGCCACCGACTGACTTACCTGGGAGACAAAGGCAGGCCCATTGTCTAACCCCAGCACCTCAGGCATTCCATACCTTGGGAATATCTCCTCCAG…
LNAC01002158.1	35608	525	YP_223871.1	YP_223871.1 protease/polymerase, partial [Reticuloendotheliosis virus]	2.3e-73	36.6	CCCATAAAATATCCCAAAGGGCCTCAACTCCCTTTTCATGGGAGTCTTCCTAACTCAGAGTAAGGCAATAGGGAGTAGAGACACCTAATTTTGGCTTGCTTCTTGTGCTAGATTTTTGAAGTGCCTTCTAATAATTTCATTAATCCTTTCTACTTTTCCTGAGGATTGAGGTCTCTAGGAACAGTGTAAGTTATAATTCCCAAACCTTGAATATTCCCTCTGGTACTTGGGACTTGAAGGAGGGACCATTATCTCTTGAAGGGACTGGGGTAATCCAAATTGAGGGATGATTTAATTTATTAGTGCCTTTATTACTTCTGAGGCTTTTTCAGTTTTACAGGGAAAAGTCTCAATCCAATGTGTGAAGGTATCTACCCAAACTAAGACGTACTTGTACTC…
LNAC01002164.1	35395	175	YP_001497148.1	YP_001497148.1 gag-pol precursor polyprotein [RD114 retrovirus]	3.9e-36	46.9	ATTGAAAATGTGCATGGAGCCTGTAAAACTTGTTCTGCGGTTAATGTCCAAGGCAAGATCCGCAGGCCAGGGCCTAACCACCAACTCTGTGGCCACCAGCCAGGCGAAGACTGGCAGCTTGACTTAACCCATATGCCCCAACACAAGACCTTCTGGTACTAACTAACTTTAGTGGACACCTTTACAGGTTGGATCGAGACTTATCCCACTACCAGGAAAACAGCTGATGTGGTGGCTGCTACACTCATTGAGTACATCATCCCAAGATTCAGCCTCCCTCGGACCCTGCAGTTGGACAACGAGCCGGCCTTCATCTCCAGCATCACACAACAGGTCTCCAAAAGCCTCAATATAACCTGGAAACTCCACATCCCTTACCACCCTCAATCCTTGGGTAAG…
LNAC01002172.1	34697	100	pdb|6V6W|F	pdb|6V6W|F Chain F, B11 DSS Fab heavy chain	2.7e-34	75	CTCACCTCTCTTGTCCACCTTGGTGTTGCTGGGCGGGTGGGCCACATTGCAGATGAACGTGTCACTGGGCCACCTGCTGGAGGGCACCGTGACCATGCTGCTGAGAGAGTAGAGCCCGGAGGACTGCAGGACGGATGGGAAGGTGTGCAGGCCGCTGGTCAAGGAGCCAGAGTTCCAGGTCACGGTCACGGGCTCGGGGAAGTAGCCGGACACCAGGCAGGCCAGGGCCACCGTGGAGCCGGATGTGGCCCCGCAGCTGGGGGCCAGGGGGAAGACCGACGGGGCCGTGGTGGAAGCTGC
LNAC01002224.1	40353	330	NP_045937.2	NP_045937.2 Pr gag-pro-pol [Walleye dermal sarcoma virus]	4.3e-23	30.3	TACCCAAAGCACATACCGAGTGTCTGCATTCATGTTTGTGGCGGTGCCCTCGGCTAACATAGAAGCTGGAGGAAGGGCAGGGGACTCATCCTGCTGGGCTGAAGCAGCCAGAGGGAAAGGTGCTGCCTCGGTGCCTTCAAAGGGAGTTGCAGTAGCATACCCGGCATGACATCATTTTCCTCCTTTAAATGAGAACCATCAGGAAAGCATGAAAAGCCTGCATTGGTTAGTGCAGTTTGTTGGATAGTCACCGGGAGGCAACGGGTGATGTGTCAGTGTGAAGAGGTTGCAAGGGGTTTCCTACGTGAAGGAGGGGAGAAGGGTGGCAGGGTGGAGGCTGTTGGAACCAGAAAGAGTTAGGTGAGGAGTGGTAACCAGGAGGATTTCATAGGATGTGAG…
LNAC01002227.1	28395	283	sp|Q85646.1|ENV_MMTVC	sp|Q85646.1|ENV_MMTVC RecName: Full=Envelope glycoprotein gp70; AltName: Full=Env polyprotein; Contains: RecName: Full=Surface protein; Short=SU; AltName: Full=Glycoprotein 52; Short=gp52; Contains: RecName: Full=Transmembrane protein; Short=TM; AltName: Full=Glycoprotein 36; Short=gp36; Flags: Precursor	9.3e-41	39.6	CCCACTTTTTTTTTTTTTTAAATGAAGGGTTTGTAGTTCAATGGCAACTTCACAAATCCCACTTTTTAATATTAAGTATAAGACTGGGAAGAGACAATGTAAAATTAATATGACTCCAAAAACCAAACCAACATTTATGAGTAAGGAGATAAGTTTGCGAAGATTAACAAAGCCCTGCAGCCCACTCAGAAAGGAGGCTGCTACCTCAGTAGGAGAGAGAAGAGTCCCATCATGGCTTAAATCTTGGATTTGTTGATGTAGAGGCTGAATATTTAAACTTAAATCTCTGTGATTCCATTTACCTAATAAATTATTTTGAACATTTTCCCAAGTGTGAGAGGATTGGTTGTGTTTGAGGGGTGTGACACATATCCAATTGTATTCTTTGTGACATCGGAG…
LNAC01002238.1	26893	301	sp|P08359.1|ENV_FLVGL	sp|P08359.1|ENV_FLVGL RecName: Full=Envelope glycoprotein; AltName: Full=Env polyprotein; Contains: RecName: Full=Surface protein; Short=SU; AltName: Full=Glycoprotein 70; Short=gp70; Contains: RecName: Full=Transmembrane protein; Short=TM; AltName: Full=Envelope protein p15E; Contains: RecName: Full=R-peptide; AltName: Full=p2E; Flags: Precursor	4.7e-111	68.8	CCCCCGACTACTTGTATCTCTTCTCCTAGCCACAAGTTAACCCTCTCTGAGGTGTCAGGCCAAGGGCTATGTTTAGGCAAAGTACCGACCTCCCATCAGACACTATGCAACGTGACAATTGCCGTCACTCCCGGTAACTACTATTTAGAAGCACCCAACGGAACGTATTGGGCATGTAACACCGGTTTAACTCCCTGCATCTCTGCCCAATTACTAAATGCCACAGCGGATTACTGTGTATTAGTCCAACTCTGGCCTAGAATCACCTACCACAGTTCAGAGACTATCCTTAACTTCTATGAGGGTAAAGACAGATATCGAAGGGAACCCATCACACTGACCATAGCCCTATTGCTAGGAATTGGGGGAATAGCGGCAGGTATTGGAACAGGAACTTCT…
LNAC01002238.1	26893	109	sp|P08359.1|ENV_FLVGL	sp|P08359.1|ENV_FLVGL RecName: Full=Envelope glycoprotein; AltName: Full=Env polyprotein; Contains: RecName: Full=Surface protein; Short=SU; AltName: Full=Glycoprotein 70; Short=gp70; Contains: RecName: Full=Transmembrane protein; Short=TM; AltName: Full=Envelope protein p15E; Contains: RecName: Full=R-peptide; AltName: Full=p2E; Flags: Precursor	1.2e-18	46.8	ACCCCCCCTCAGTCCCCTAAAGGCCCCCGCCTAACTCCCACCGTCACCGTTGCTCCGGCTGGTGCCAGCGTCACCGTTACTCCAGCTGGTGGCGGCCACCCCAATACTTCTTCCTCAGATTCTTCGGTTCCGGACAGACCTGGAACTGGAGACCGACTCATTAACCTAGTAATAGGGGCATATAAAGCCCTCAATTATTCTGACCCCACTCGTGCTAAAGATTGTTGGCTCTGCCTAGTCCCCAGCCCCCCTTATTACGAAGGAATAGCTGCGGTCGTTAATTTCACCAACGATACTTCCCCCCCC
LNAC01002268.1	24104	284	sp|P31748.1|AKT_MLVAT	sp|P31748.1|AKT_MLVAT RecName: Full=AKT kinase-transforming protein	2.6e-52	38	GTAGGCACCGGCTCCTACGCAACAGTATGCCTGGCAACTCTGAAAACAAAATCCAACGTTGAACGGGAACCTTTCGCTCTTAAGGTACTTCACAAAAACAAGGTCATCGACGAACGGCAGGTGCTCCATGTAAAGAATGAGCGTGAGATCCTTTCGAGCATTAAGCACCCCTTCATTGTGAATTACTTCGGCAGTTTCCAGGACAATGTGAATCTTTACATGCTGCTTGAGTATGTCAGTGGTGGCGAGCTGTTCAGCTACATTTACAAGTACGGTGCTCTGGGTTACAGCGTGGCCAAATTCTACGCTGCCCAGGCCGTGCTTGCTATTGACTTTTTGCACTCCAAGGGCATTGTCTACCGGGATCTGAAACCGGAGAACATGCTGCTGGACATGTTT…
LNAC01002300.1	20796	1067	YP_223871.1	YP_223871.1 protease/polymerase, partial [Reticuloendotheliosis virus]	5.2e-174	38.1	GAGCCCAGGGTCACGCTCCAGGTAGTGGGTAAGTCCATTTCCTTTCTGCTGGACACGGGGGCTACCTATTCGGTTCTGCCGTCCTACTCGGGACCTACCCAAACCTTGCCAGTTGCTGTTGTGGGGATCAATGGGACCTCCTCCTCCCCTAGGGCAACCCCTCCCCTCTCCTGCAGCTTGGATGATTTCCCTTTCTCCCATTCATTTCTTGTAATTCCTTCCTGCCCCATTCCTCTACTGGGGAGGGACATTCTTCAAAAGCTGCGGGCCACTATCCGCCTCTCTCCTTCCCCCTCCATTTCTGAATGTCTCATCCTACCTCTCCTTCCCACCCCTCCAACCCCTATTCCAGACTGCCTGCCCACAGTAAACTCCCAAGTGTGGGACACGTCTAAACCC…
LNAC01002443.1	13125	387	sp|P31623.2|POL_JSRV	sp|P31623.2|POL_JSRV RecName: Full=Gag-Pro-Pol polyprotein; Contains: RecName: Full=Matrix protein p10; Contains: RecName: Full=Phosphorylated protein; Contains: RecName: Full=p12; Contains: RecName: Full=Capsid protein p27; Contains: RecName: Full=Nucleocapsid protein-dUTPase; Short=NC-dUTPase; Contains: RecName: Full=Protease 17 kDa; Contains: RecName: Full=Protease 13 kDa; Contains: RecName: F…	1.7e-85	46.5	AGGCCCCTTTTGCCATAAAACTCCTGTGGGAGTATGGGGTGTAGGCAAAATGATATAGTCCCATATTTTTGCATAATCTAATCTAAGCAACTGTTGGTCATTAATGGCCTTCTCAACCTTGTTAAGAGCCTCCTTGGCTTCAGTTGTTAGTTGCCTAAGTGAATTTGTATTAGAATCAGCTTGGAGAATAGTAAATAAGGGTTTTAAATCTTGTGTGGTCAATTTTAAATAAGGCCTTGTCGAATTAATATCACCCAGCAATTTTTGAAAGTCATTTAATGTTAGTAAGGATTCTGTCCTAAGCTGGAGATGTTGAGGAGCAGCAAAAGAGGAATGGATGACCCTTCCTAAATAATTGATAGGAGGGTCAGTTTGAATTTTTTCTGGGGCTATCATTAA…
LNAC01002443.1	13125	523	sp|P31623.2|POL_JSRV	sp|P31623.2|POL_JSRV RecName: Full=Gag-Pro-Pol polyprotein; Contains: RecName: Full=Matrix protein p10; Contains: RecName: Full=Phosphorylated protein; Contains: RecName: Full=p12; Contains: RecName: Full=Capsid protein p27; Contains: RecName: Full=Nucleocapsid protein-dUTPase; Short=NC-dUTPase; Contains: RecName: Full=Protease 17 kDa; Contains: RecName: Full=Protease 13 kDa; Contains: RecName: F…	8.6e-50	31	TTTTGTGCTTTTATTATTTAGATTAGCAAGAAATTGGGTGCTTGTTTGGCCCTGTAAGGCAGCTTCTATAGCAAAGCCTTGCAAATAAGAACGAGTGATTTCTGAACAGGGTTTTACATAATTGTTGAGTGTCCCAGGTCTTCAAATGGGTCAGATCAGGGTTTGACAGGTTGTATTTGCATTTTCAAAAGCCAATTGTTTTATTATAATTTGAGCAGCTTCATCACTTGGAATGGTCTTTTCTACTGCATCAATCAGTCTTGCTAAAAAGTCTTGACAGGGTTCCTTTAGGTTTTGTTGAATATTACTAAGACCAGTAGCTTTAACCTCACCACTGGGCAGGTGTCTCCAAACATTGACTGCTCTGGTGGAAGATTGGCGCGAGGCATCTTTAGATAG…
LNAC01002654.1	12594	431	sp|P31623.2|POL_JSRV	sp|P31623.2|POL_JSRV RecName: Full=Gag-Pro-Pol polyprotein; Contains: RecName: Full=Matrix protein p10; Contains: RecName: Full=Phosphorylated protein; Contains: RecName: Full=p12; Contains: RecName: Full=Capsid protein p27; Contains: RecName: Full=Nucleocapsid protein-dUTPase; Short=NC-dUTPase; Contains: RecName: Full=Protease 17 kDa; Contains: RecName: Full=Protease 13 kDa; Contains: RecName: F…	1.4e-57	35.7	ACAGTAGAAAAGACCATTCCAAGTGATGAGGCTGCTCAAATTATAATAAAACAATTGGCCTTTGAAAATGCAAATACAACCTGTCAAACCCTGATCTGACCCACTCGAAAAACCAGGACACTCAATGATTATGTAAAAGCCTGTTCAGAAATTACTCCTTATTTAGCAAGGCATTGCTATAGAAGCCGTCTTACTGGGCCAAACAAGTACCCAATTTCTTGCTAATCTAAATAATAAGGGTACAAAAAATAATACGTCTAATAATGCTTCTTATTTTTCTTGTGGCCAGGTGGGTCACTTTAGCAGGTCCAGTCCCTATAAGATTGCTAATGGCCCAGGGCAAACGTACCCACCTCCTAATCCATCTGCCCCCAAAACCTTGTGCCCTCGTTGCAATAA…
LNAC01002654.1	12594	175	sp|P31623.2|POL_JSRV	sp|P31623.2|POL_JSRV RecName: Full=Gag-Pro-Pol polyprotein; Contains: RecName: Full=Matrix protein p10; Contains: RecName: Full=Phosphorylated protein; Contains: RecName: Full=p12; Contains: RecName: Full=Capsid protein p27; Contains: RecName: Full=Nucleocapsid protein-dUTPase; Short=NC-dUTPase; Contains: RecName: Full=Protease 17 kDa; Contains: RecName: Full=Protease 13 kDa; Contains: RecName: F…	4.9e-26	39.4	ATGGGGCATAATGAGTCTAAGGAACATAGACTCTTTATTGATATTATCAAGGATATGATTGAAAAAAGAGGTATCAAGGTTACTAGTAGTCAGTTGGCTCGGTTTTTATCCTTTGTTGAAACTTGCTGTCCCTGGTTCCCTAAAGATGGTAGTTTGCATATTAGGACATGGAATAGAGTAGGTGAGGAAATTAGAGCATACTATTCTTATCATGGGCCAGAGAATGTACCTGTAGAGGCCTTTTCACTATGGTCATTCTTAAGAGATCTATTGGATCCCTCGCCCACATCCCAAGAGAAAAATTTAAGGGAAAGTCAACAAGCAGCTCCCTCAGAGGAAACCTCGTTATTACAGAAATCTGCCTCTCAAATCTTTGCGGTTGAAGAGGCTGATTCAGAA…
LNAC01002693.1	7220	190	sp|P0DOH5.1|GGAG_MLVFF	sp|P0DOH5.1|GGAG_MLVFF RecName: Full=Glyco-Gag protein; AltName: Full=Gross cell surface antigen; AltName: Full=glycosylated Pr80 gag; Short=gPr80 Gag; Short=gag-gPr80	1.5e-51	52.6	GTGAGTGAAGGGAGAGACCCGGGGAAGGGGGTCATCAACCAGATTTTCTCAAACCACAATGTAGGGGACTTGGTCCGGGTGGCCATGAGGCCCCCGGTTGAAGACTCGTTCCTTAACCTGCAAGATAACATTAACGTTAAATGTTCCATCCCTGGGCCATCCGACATTAAAGGTGGGCCATTCAGAGGTACAGATGGTCTGCCATTTTCTTCTTTTGACTTCCACCGACAGATTGTTAGCTCGGATTTGCACGTTTCTCCAATGACCTAATGTGAGACTCAAGGGGGTGGTAACGGTCTGTCCCATTTCAGAGTCTAAGTAAATGAAACAAGCAACGAAAATAACACAAAAGACAACTACAGAAACAATAACAGTCGCTGCGCGGTTTCAGTTCAAAAC…
LNAC01002693.1	7220	98	sp|P0DOH5.1|GGAG_MLVFF	sp|P0DOH5.1|GGAG_MLVFF RecName: Full=Glyco-Gag protein; AltName: Full=Gross cell surface antigen; AltName: Full=glycosylated Pr80 gag; Short=gPr80 Gag; Short=gag-gPr80	3.2e-38	73.5	ACCTTCAGCCGTGTTAAAATTCCAGTCGGGACGGGTCAAGGGAAAAGCAGCATCAATCAAGTTCGGGAGCTGTGTGGGCCTTCCGTCGTCTCCCAGGACCTGTTTTCTGGCCTCCAGGTACACCTTTTGTCTCTCCTCTGTGGTGAGAAGAGTCTGCAAAAGTTGTTGGCAATCGTCCCAAGTGGGCTGATGTGTGATTAAAATGGATTCAATTAAAGCGGTTAAAGCTACAGGGTCCTGCGAGAAGGAGGGGTTGTGGGACTTCCAGTTATATAGATCTGAGNCTGGTGCAGG
LNAC01002698.1	7201	151	sp|Q85646.1|ENV_MMTVC	sp|Q85646.1|ENV_MMTVC RecName: Full=Envelope glycoprotein gp70; AltName: Full=Env polyprotein; Contains: RecName: Full=Surface protein; Short=SU; AltName: Full=Glycoprotein 52; Short=gp52; Contains: RecName: Full=Transmembrane protein; Short=TM; AltName: Full=Glycoprotein 36; Short=gp36; Flags: Precursor	4.6e-21	37.7	AGCCTGGTCCATACCATCTCCCCCTTTTTTATTTTTTGCTTTCAATTGTAAAGTCTTCAATTCCAGGTGTGTTTGTCTGATTCCTCTGCTTAGCAATTTGATGATGACTGGGAAGAGAAATAGAAGGCAAACACTAATTAATGCAGAAATTCCTAAGTTGATTAAGGAGGGGAACCAGGCAGTAGTAGAGGTATAATGTTGCAGGGTTGCTAAGAAAGAGGTGGCCACATCAGAGGCTGAGGTCACAGAAACATGGGATTCACTAACCTTTTTAATTTTATCTTGAAGATTAGTTAGGTCTAGTGAAACATTGTTATTATCCCAAATGCCCAAGAAATGGTTCGTAACTCTTTCCCATGGCATTTCCGATGAATTATAAAGATGTGGAGTTACACAGAT…
LNAC01002756.1	6606	400	sp|P31623.2|POL_JSRV	sp|P31623.2|POL_JSRV RecName: Full=Gag-Pro-Pol polyprotein; Contains: RecName: Full=Matrix protein p10; Contains: RecName: Full=Phosphorylated protein; Contains: RecName: Full=p12; Contains: RecName: Full=Capsid protein p27; Contains: RecName: Full=Nucleocapsid protein-dUTPase; Short=NC-dUTPase; Contains: RecName: Full=Protease 17 kDa; Contains: RecName: Full=Protease 13 kDa; Contains: RecName: F…	1.3e-67	39.2	AGGAGCTCTAATATTCTTTTCTGTGAAGGACCTGAAGGTCAAAAGGGCTATCTGCAGCCATATTTTATAGACTTGCCTATTAACCTTTGGGGGCGAGATTTACTAAGTCAGTGGGGGAACCTCTCTGGTTATACCTTCCCCTGAGGAGGATTCCCAGATTTTTCACTAAGGGCCACTGCTCCTGAACCCATTAAGTTAAGGTGGAAGAGTGACAAACCTATTTGGGTGGAGCAATGGCCCTTAACACAAGAGAAATTACTTGCTTTACAAGCCCTAGTTGAGGAACAGATAAGAAAAGGGCATATTGAAGAATCTCACAGTCCTTGGAATTTGCCTGTCTTTGTTATTAAGAAAAAAATCAGGAAAGTAGAAACTTTTAACAGACCTGCGTATAGTTAA…
LNAC01002898.1	5665	152	YP_008992013.1	YP_008992013.1 polyprotein [Citrus endogenous pararetrovirus]	7.3e-22	34.9	GAGGTATGGCCTAAAGATAGTGTTCATCAGATCTATAAAAGCAGCGGGAGCATTAGTTAACCCGAATGGTATGACCAAGAACTCATAATGGCCATAGCGGGTTCTGAAGGCAGTTTTAGAAATACTCTGCTCTTGTACTTTCAGCTGATAATAACCTGATCTCAGGTCAATTTTGGAGAACACAGCTGCACCCCTCAACTGATCAAACAAGTCATCAATGCGGGGCAATATGTATCTGTTCTTTATTGTCACCTTATTCAACTGCCGATAGTCAATGCATAATTGGAAAGTGCCATCTTTTTTCTTTACAAACAACACTAGCGCTCCCCAAGGTGACACACTAGGGTGGATAAAGCCCTTATCAAGTAGCTCTTGCAACTGCACTTTCAATTCTTTTAG…
LNAC01003229.1	4147	369	YP_009508582.1	YP_009508582.1 pol protein [Yellow-breasted capuchin simian foamy virus]	1.4e-22	24.4	ACCATAAACTTAGGCACGGAAGAAGTGAAAAGGGAACTTAAGGTTATGGAAAGTGCAGAATTAGAAGACATGGTCAGTTTGCTCAAAGAATTTCTGAACGTGTTTTCATGGAGCTATGATGATATGACTGGCTTAGACCCTCACATAGTGACGCACAAAATTTTCCTAATTCCTGGGACAATCCCAGTAAAGCAAAAGCTAAGAAGAATGAACCCTGACACACTACTCAAAGTTAGGGATGAAGTCAAGAAGCAATATGATGCTGGGTTTCTGGAAGTAGTCAAATATCTCCAATGGATAGCTAACGTTGTCCCAGTGATGAAGAAGGACGGGAAGGTCAGGGTGTGCATTGATTACAGGGATCTTAATAAAGCAAGCTTGAAGGATGATTTCCCTCTC…
LNAC01003405.1	3729	405	NP_045937.2	NP_045937.2 Pr gag-pro-pol [Walleye dermal sarcoma virus]	2.4e-37	27.4	AGTGTGCGTCCTTATCACTATGCTCATGGACAAAAAGATGAAATTGAGAAATTGGTTGCTGAGATGTTATCTGCAGGAATTATCCAACCTAGTTTGAGTCCTTTTTCAAGTCCCGTATTATTAGTGAGAAAGAAATATGGTAGTTGGAGGTTTTGCGTGGACTATAGGGCTTTAAACAAGGTTACTGTGCCTGATAAATACCCAATTCCAGTCATATAGGAGATGTTGGATGAGTTACATGGAGTTATGTATTTTTCAAAGGTTGATCTTCGTGCTGGGTATCATCAAATTCGGGTACACAAGGCTGATATTCCTAAGACTGCGTTCCGCACTCATTCGGGGCATTACGAATTTTTAGTCATGCCATTCGGCCTGACTAATGCCCCTGCCACCTTCCAA…
LNAC01004424.1	2383	194	sp|P03386.1|ENV_MLVAV	sp|P03386.1|ENV_MLVAV RecName: Full=Envelope glycoprotein; AltName: Full=Env polyprotein; Contains: RecName: Full=Surface protein; Short=SU; AltName: Full=Glycoprotein 70; Short=gp70; Contains: RecName: Full=Transmembrane protein; Short=TM; AltName: Full=Envelope protein p15E; Contains: RecName: Full=R-peptide; AltName: Full=p2E; Flags: Precursor	7.3e-64	64.4	TGTGTATTAGTCCAACTCTGGCCTAGAATCACCTACCACAGTTCAGAGACTATCCTTAACTTCTATGAGGGTAAAAACAGATATCGAAGGGAACCCATCACACTGACCATAGCCCTATTGCTAGGAATTGGGGGAATAGTGGCAGGAAATGGAACAGGAACCTCTGCCCTACTTCAAGGCACCCAGCTTATGCATTTGCAAGCCGCCATGACCGCGGATTTAGAAGCTATAGAGAAATCAATTACTGCCTTAAAAAAATCCCTAACCTCCCTCTCCGAGGTAGTTCTACAAAATAGGAGGGAATTAGATTTGCTATTCCTAAAGGACGGGGGATTATGTGCAGCCCCCAAGGAAAAATGTTTTTATGCTGATCAGACTGAGATAGTTAGAGAAACCATG…
LNAC01004467.1	2330	100	NP_862831.2	NP_862831.2 gag protein [Enzootic nasal tumor virus 2]	8.5e-25	51	CTGCCCACTGGTGAGGTTAAAGCTACTGGTCTTAGTAATATTAGACAAAACCTAGAGGAACCCTATCAAGACTTTTTAGCAAGGCCGATTGATGCAGTAGAAAAGACCATTCCATGTGATGAGGCTGCTCAAATTATAATAAAACAATTAGCCTTTGAAAATGCAAATGCAACCTGTCAAACCCTGATCCGACCCATTCCAAAAACCAGGACACTCAATGATTATGTAAAGGCCTGTTCAGAAATTACTCCTTCTTATTTGCAAGGCATTGCTATAGCAGCCGCCTTACAGGGCCAAACA
LNAC01004536.1	2254	554	sp|Q8UN02.2|GGAG_MLVMN	sp|Q8UN02.2|GGAG_MLVMN RecName: Full=Glyco-Gag protein; AltName: Full=Gross cell surface antigen; AltName: Full=glycosylated Pr80 gag; Short=gPr80 Gag; Short=gag-gPr80; Contains: RecName: Full=Nextended-MA-p12; Contains: RecName: Full=CA-NC	1e-99	43	CTGGGGGACGCCCCAGGGGTCAGAAGGGCCCGCTTCTTTGGGGCCCCAAACGTATCTGGAGGATACATCTGTCTGTAGGCCACGGAGGAAACTCTAGGATCCTCCCGGCCATCCGAATCTGTATTTTCGGTTTGGAACCGAAAACGCGCAGCGATTGTTATTGTCTCTTTAGCTGTCTTTTGTGTTTTTTTCGTTGCTTGTTTCATTTACTTAGACTCTGAAATGGGACAGACCGTTACTACCCCTTGAGTCTCACATTAGGTCATCGGAGAGACGTGCAAATCCGAGCTAACAATCTGTCGGTGGAAGTCAAAAGAAAAAAATGGCAGACCCTCTGTACCTCTGAATGGCCCACCTTTAACGTCGGATGGCCCAGGGATGGAACATTTAACGTTAATG…
LNAC01004896.1	1791	243	YP_443922.1	YP_443922.1 polyprotein [Atlantic salmon swim bladder sarcoma virus]	3.6e-23	29.6	AGATGTAATGATGGAATAATTAGGAGATGTATACCAGAGGAAGAAATAAATGATGTTATTTACCATTGTCATTCCTCTGAATATGGTGGTCATTGTAGTGTCTCAAAAACTGTTGAAAAAGTCTTGACATCAGGTTTCTATTAACCTAATATGTTTAAACATGTGAGAAACTTTGTAAGCAAGTGTGATAGGTGTCAAAGGGTAAGCAATATTTCTAAAAGAGATGAGATGCCCCAACAATCCATATTAGAAGTTGAATTATTTAATGTGTGGGAAATTGATTTCATGGGGCCATTTTCATCTTCTTATGGGAATAAATATATCATGGTAGGGGTGGACTATGTATCTAAATGGGTAGAAGCTATTGCTACACCTACCAATGATGCAAAAGTTGTGGTG…
LNAC01005261.1	1521	212	sp|P17863.1|SKI_AVIES	sp|P17863.1|SKI_AVIES RecName: Full=Transforming protein Ski	7.5e-30	35.4	GAGACATCGCTGTACGGGGTGCCTATCGTGTCTCTGGTCATCGACGGCCAGGAGCGCCTTTGCCTGGCGCAGATCTCCAACACTCTCCTCAAGAACTACAGCTACAATGAGATCCACAACCGCCGTGTGGCCCTGGGCATCACGTGCGTGCAGTGCACGCCGGTGCAGCTGGAGATCCTGCGTCGGGCAGGGGCCATGCCGATCTCGTCGCGCCGCTGCGGTATGATCACCAAGCGCGAGGCCGAACGCCTGTGCAAGTCGTTCCTGGGCGAGCATAAGCCACCCAAGCTGCCCGAGAACTTCGCTTTCGATGTGGTGCACGAGTGCGCGTGGGGCTCGCGTGGCAGCTTCATCCCCGCTCGTTACAACAGCTCGCGAGCCAAGTGCATCAAGTGCGGC…
LNAC01005351.1	1463	384	NP_955579.1	NP_955579.1 reverse transcriptase [Feline leukemia virus]	4.2e-30	29.4	CACACAATCATAGTCCTTCAGGAACTCAATCCATCGCCTCTGTCTAAGGTTGAGCTCCTTCTGAGTTGGCAAATATTTCAGACTTTTGTGGTCTGTGTAAATGTAGCACTTCTCACCATACAAGTAATGCCTCCATATCTTCAGTGCAAAGATAATTGCTGCAAGCTCTAGATCATGGGTAGGGTAATTCTGTTCATGTGGCCTTAGCTGCCTGGAAGCATAAGCGACCACCTTCCCCTCTTGCATCAATACACACCCTAACCCATTATGAGAGGCATCACTGTAGACCACGAAGTCCTTTCCTGACACTGGCTGTGTTAACACTGGTGCCTCTGTCAACATAGCCTTCAACTTCTCAAAACTGGTCTGACATTTATCATTCCAGTCAAATCTGACATT…
LNAC01005646.1	1314	452	NP_954565.2	NP_954565.2 RT-IN [Mason-Pfizer monkey virus]	2.2e-46	31.6	TTGTAAATCAATGGCTATAACATAGTCATTTTTGGGGATAGCTACTGGAGGTGGTAATCTGGGCTGTAGGCTTCCCATCATCTCCATAGTGCTATTAATAGCTCGGAGATCCTATAACAGTCTCCTTTCCTGATTTTTTCTTGTGGTAATCATAGGAGTATCCCAAAGACTATTGGTGGGTTCTATATGGCCCTTGGTTAGTTGTTCATTAATAAGTTCAGTTACAGCCTGTATTTTTTCATCAGATAGTGGCCATTGTTCTACCCACACTGGGGTATCATCTTTCCATTCTATTGGATTGGATGTAACTTTAACAATGGCCCCTAGGGTAAATTTGATCGATATCCCAAACCTCCCCTAAGCTTTCTTTGAACAGGCACTATAAGGGTAGTTATACCC…
LNAC01005716.1	1282	161	sp|P26810.2|POL_MLVF5	sp|P26810.2|POL_MLVF5 RecName: Full=Gag-Pol polyprotein; Contains: RecName: Full=Matrix protein p15; Contains: RecName: Full=RNA-binding phosphoprotein p12; AltName: Full=pp12; Contains: RecName: Full=Capsid protein p30; Contains: RecName: Full=Nucleocapsid protein p10-Pol; Short=NC-pol; Contains: RecName: Full=Protease; Contains: RecName: Full=Reverse transcriptase/ribonuclease H; Short=RT; Cont…	2.4e-45	60.2	TGGGCCTTCCGTCGNNNNNNNNNNNNNNNNNNNNACCTGTTTTCTGGCCTCCAGGTAAACCTTCTGTCTCTCCTCTGTGGTGAGAAGAGTCTGCAAGAGTTGTTGGCAATCGTCCCAAGTGGGCTGATGTGTGATTAAGATGGATTCAATTAAAGCGGTTAAAGCTACAGGGTCCTGCGAAAAAGAGGGGTTATGGGACTTCCAGTTATATAGATCTGAGGCCGAGAAGGGCCAATATTGAAGTGGGCTGCCTGGGCCCCCTCCTTGGCGCAGGGGAAGAAGCTTGGAAGACCCTTCCTGTGCAGGTTCCCTGCGACCCCTGAGTCTTCCCACCATTGGGGATGGTGAGGGGCGGCGTTCCTCAGGTTCTTCTTCAGTATCTGAGGAGTCTGGTGCCTG…
LNAC01005716.1	1282	85	sp|P26810.2|POL_MLVF5	sp|P26810.2|POL_MLVF5 RecName: Full=Gag-Pol polyprotein; Contains: RecName: Full=Matrix protein p15; Contains: RecName: Full=RNA-binding phosphoprotein p12; AltName: Full=pp12; Contains: RecName: Full=Capsid protein p30; Contains: RecName: Full=Nucleocapsid protein p10-Pol; Short=NC-pol; Contains: RecName: Full=Protease; Contains: RecName: Full=Reverse transcriptase/ribonuclease H; Short=RT; Cont…	1.2e-33	75.3	AAAAGGAGTATATCTGCGATATGCCTCCTTAAGTCTTTCTAAAAAAGCGGTTGGAGATTCTTCTGGCCCCTGAGTTACCTGTCTTACCTGAGCCAAATTGGTGGGGCGGCGCCCCGCATTATGGAGGCCTGCTATGAGTAACTGGCGATAAAGACTTAGGTGGGTCCTACCTTCAGCTGTGTTAAAATTCCAGTCGGGACGGGTCAAGGGAAAAGCAGCATCAATCACGTTCGGGAGCTGGGTGGGCCTTCCGTC
LNAC01006125.1	1140	249	sp|A1Z651.1|POL_XMRV6	sp|A1Z651.1|POL_XMRV6 RecName: Full=Gag-Pol polyprotein; Short=Pr180gag-pol; Contains: RecName: Full=Matrix protein p15; Short=MA; Contains: RecName: Full=RNA-binding phosphoprotein p12; AltName: Full=pp12; Contains: RecName: Full=Capsid protein p30; Short=CA; Contains: RecName: Full=Nucleocapsid protein p10; Short=NC-pol; Contains: RecName: Full=Protease p14; Short=PR; Contains: RecName: Full=Re…	3.7e-34	34.5	CAAGAGGTAGCCATGATTCACCTCAAAAGACATCTAAAGCATAGGACCTTAGAATCTAAAGGAAACAATTTAGTAGACCGTGCAGCCAAGGAGGCAGCAAAAAATAAACAGATATTAAGCCTTATACCAGCCTTAACTCCAATGGAGTCCATAACTCCAGTCTCTTCAGACCAAGAGATTCGCATAGCTCAGGAGTGAGGATATACTGAAAATACACAGGACTGGTTTTTTAACATTGCGGGAAAAATCTTTATACACAAAAATAGTCAACGGAAGGTAATACAGGGCCTACACCAGGCTACTCATTTGGACAAAGATGCTTTAAAACATTTAAATAAAAATATATTTGGTGGAGTAAACTTAACAGCCACGATAAAACAGGTCTGCCGATCCTGTATT…
LNAC01006177.1	1123	154	sp|P11283.2|POL_MMTVC	sp|P11283.2|POL_MMTVC RecName: Full=Gag-Pro-Pol polyprotein; Contains: RecName: Full=Matrix protein p10; Contains: RecName: Full=Phosphorylated protein pp21; Contains: RecName: Full=Protein p3; Contains: RecName: Full=Protein p8; Contains: RecName: Full=Protein n; Contains: RecName: Full=Capsid protein p27; Contains: RecName: Full=Nucleocapsid protein-dUTPase; Short=NC-dUTPase; Contains: RecName:…	1.3e-34	48.1	TGGAAATATAAAAGGGTGTTCTTTAAAAAACTGTAACAGAGGGTGAGATGGCAAGTGATAAGTTATGATTCCCACAAATGAATGAATAGCAATTTGCCAATCAGGGTCTAATTGATATAGATGATCAACCTGTTCTTTTTTATAAGGTAATATCAAGGATGTAAATTTTTTTCCGAATAATTCCATACTCCGAATTCTGCCTTTGATAATTAACAGTGCCACAAGGGAGGTGTAAGCACAAACAACCTTTGTAGAAGTCACTGGGAGATGGATCCACTCCAAGGGCCCATTTTGCCATAGAACTCCTGTGGGAGTATGGAGTGAAGGCAAAATGATATATTCCCATATTTTTGCACAATCTAATCTAAGCAACTGTTGGTCATTAATGGCCTTCTCAAC…
LNAC01006446.1	1039	277	sp|P31791.1|ENV_FENV1	sp|P31791.1|ENV_FENV1 RecName: Full=Envelope glycoprotein; AltName: Full=Env polyprotein; Contains: RecName: Full=Surface protein; Short=SU; AltName: Full=Glycoprotein 70; Short=gp70; Contains: RecName: Full=Transmembrane protein; Short=TM; AltName: Full=Envelope protein p15E; Contains: RecName: Full=R-peptide; AltName: Full=p2E; Flags: Precursor	9.2e-72	50.2	NGTGTGGTTGGTGAAATTAACGACCGCAGCTATTCCTTCGTAATAAGGGGGGCTGGGGACTAGGCAGAGCCAAAAATCTTTAGCACGAGTGGGGTCAGAATAATTGAGGGCTTTATATGCCCCTATTATCAGGTTAATAAGTCGGTCTCCAGTTCCAGGAAAAGGTCTGTCCGGAACCAAAGATATTGTGGAAGAAGCACTGGGGTGGCTGCCATCAGCCGGAGTAACGGTGATGGCGGGAGTTAGGTGGGGTCCTCTAGGGGACTGAGGAGGGTTTGGGGCTTTTTGGTCTGATAGGACTATGTTAAGTCCTACCGGATGGGTCTGGGGGTTTTCAACCTTGAGTTTGATTTTGAAGGTAACACCTTTATCTTTTCCTGAGAGATACCATCTAAGGCC…
LNAC01006446.1	1039	67	sp|P31791.1|ENV_FENV1	sp|P31791.1|ENV_FENV1 RecName: Full=Envelope glycoprotein; AltName: Full=Env polyprotein; Contains: RecName: Full=Surface protein; Short=SU; AltName: Full=Glycoprotein 70; Short=gp70; Contains: RecName: Full=Transmembrane protein; Short=TM; AltName: Full=Envelope protein p15E; Contains: RecName: Full=R-peptide; AltName: Full=p2E; Flags: Precursor	1.5e-18	59.7	AGTTAAACCGGTGTTACATGCCCAATACGTTCCGTTGGGTGCTTCTAAATAGTAGTTACTGGGGGTGACGGCAATTGTCACGTTGCATAGTGTCTGATGGGAGGTCGGTACTTTGCCTAAACATAGCCCTTGGCCTGACACCTCAGAGAGGGTTAACTTGTGGCTAGGAGAAGAGATACAAGTAGTCGGGGGGNGTGT
LNAC01006957.1	922	151	sp|P31791.1|ENV_FENV1	sp|P31791.1|ENV_FENV1 RecName: Full=Envelope glycoprotein; AltName: Full=Env polyprotein; Contains: RecName: Full=Surface protein; Short=SU; AltName: Full=Glycoprotein 70; Short=gp70; Contains: RecName: Full=Transmembrane protein; Short=TM; AltName: Full=Envelope protein p15E; Contains: RecName: Full=R-peptide; AltName: Full=p2E; Flags: Precursor	1.9e-44	51	GGAGGGGGGTTTTATCCAACCTCTTTGCACCATGATTTTGTCCGAGGATGAGGTGGGTTTCCAATAAGCATCTCCGGTGGTCTCGCAGGACCAAGCTGCACAAAAGAAGTCACCCGCCCCACCACATTTCCGTGCTAGGCTAGGAGATCGTCCATCCTGGGGACAGACATAAAAGTCCTGTCCGGCCAACCAACAGCGGCGTGGGCGGGAGCCGCAACCTATGGATCCGACTCCCCTGGTGGTTCCCCCCCCTGTTACCACAGAGGAGGTATTGACCTCGTGTGGCAGGAGATGGGGGATGTCCCAGGTGTCCAGCCCGGCGGCGAGTTGGCAAAAGTCGGGGCTTAAGTTAGGCCACCAGGTGTTGGGGGCGTAGCTTCCAGATATGGAACAGGCCAC…
LNAC01007465.1	862	247	sp|P03360.2|POL_AVIRE	sp|P03360.2|POL_AVIRE RecName: Full=Gag-Pol polyprotein; Contains: RecName: Full=Protease; Contains: RecName: Full=Reverse transcriptase/ribonuclease H; Short=RT; Contains: RecName: Full=Integrase; Short=IN	8.8e-44	42.5	ACAGCGGACGTGGTGGCTGCTACACTCATTCAGCACATCATTCTGAGATTCGGCCTCCCTCAGACCCTGCAGTCAGTCAACGGGCTGGCCTTCAGCTCCAGCATCACACAACAGGTCTCCAAAAGCCTCAATATAACCTGGAAACTCCACATCCCTTACCACCCCCAATCCTNGGGTAAGGTTAAAAGGGCCAACGGCCTTCTCAAAGAACAGCTTACCAAACTCACCCTAGAAACCCGCCTGTCTTAGCCAACCCTCCTTCCCTTGGCACTCGCCAGATTAAGAGCTTCCCCTAGAGGACTGTCAGGAATAAGCCCCTTCGAACTCCTGTATGGGAGGCCCTCCCTACTTGACCACAACCTCCCCGCTTCTCCTCCGCCTCTCTTATCCTACCTTCCT…
LNAC01007556.1	853	292	pdb|4HKQ|A	pdb|4HKQ|A Chain A, Reverse transcriptase/ribonuclease H p80	4.9e-79	55.1	TTTGGTTGCGTCCTTGATTAGGACCGCTATGGCCGCTATCATCTTTAGACACGGTGGCTAGCCTGCTGCCACGGGGTCTAACTTCTTAGAAAGGTAGGCGATAGGGCATCTCCAAGGCCCTAGTCTCTGAGTCAAGACCCCCTTGGCAAACCCTTGTTTTTCGTCAACAAATAAGTCAAAGGGTTTGGTTATGTCAGGCAGGCCTAGCGCTGGAGATTTAAGGAGCGCTAGTTTGATGTGGTCAAATGCTTGTTGTTGTTGTTCAGTCCAAACAAAAGGAGTATCTTGCTTGGTTAAGGGGTACAGGGGAGCCGCGGTTTCTGCAAACCCCGGGACCCACAGTCTACAGAAGCCCGCCGTCCCTAGGAATTCCCGTAGTTGCCTGTGGGTTTGGGGCGT…
LNAC01008103.1	805	118	sp|P23091.1|MAF_AVIS4	sp|P23091.1|MAF_AVIS4 RecName: Full=Transforming protein Maf	1.4e-35	89.8	CATGAAAAACTCGGGAGAGGACGGGTTGTCGCTGCTGGAGCCGTTTTCTCGGAAGCCGCTGCTCACCAACTTCTCGTATTTCTCCTTGTACGCGTCCCTCTCGCGCACCAGCCTGGAGATCTCCTGCTTGAGGTGGTCGACCTGCTGCAGCAGCTGGTTCTTCTCGGACTCCAGGACGTGTCTCTGCTGCACCCTCTTGAAGCGGCAGGACTGGGCATAGCCACGGTTTTTCAGGGTCCGCCTCTTCTGCTTCAGCCGGATCACCTCCTCCTTGCTGACCCCGCGCAGCTGCCGGTTCAGCTCGCGCACCGACATGGTCACCAGCTGCTCGTCGGAGAAGCGGTCGTCGAAGTG
LNAC01008121.1	804	90	NP_040332.1	NP_040332.1 gag protein [Friend murine leukemia virus]	2.6e-37	70	CCCTTGAGTCTCACATTAGGTCATCGGAGAGACGTGCAAATCCGAGCTAACAATCTGTCGGTGGAAGTCAAAAGAAGAAAATGGCAGACCATCTGTACCTCTGAATGGCCCACCTTTAACGTCGGATGGCCCAGGGATGGAACATTTAACGTTAATGTCATCTTGCAGGTCAAGGAACGAGTCTTCAACCGGGGGCCCCATGGCCACCCGGACCAAGTCCCCTACATTGTGGTCTGGGAAAATCTGGTTGATGACCCCCCTCCCTGGGTC
LNAC01008445.1	772	192	YP_009305201.1	YP_009305201.1 pol protein, partial [Simian retrovirus 8]	1.7e-30	37.5	ACAACTCAAATCCATTATCCTACTTCTTCTGTACAGCGAACAGAACTTAAGGCTTGCCAGTATGCTTTGCAACTTTATCCCTTCGCTATTAATTTGTTTACAAACAGTCAATATGTTGCTAGAGCTGTACCTCAACTGGAACACTCTTTTATTCTCACTGCTGATGAGAAATTATATCATCTATTCACAGATATCAAACGCATGCTTTTCTCAAGAACTGATCCCATTTTCATCACTCATATTCGGGCTCATTCAGGTTTACCCGGACCTCTTACGGCTGGAAACAATCTTGCCAATAAATTAACTCACGTTAATTTTCTTTCCTCTATAGAAACAGCTAAACATAGTCATAATCATTTTCATCAAAATGCATCGGCCTTTAAAAGGGAATTTAAGATT…
LNAC01008675.1	746	96	sp|P0DOH0.1|GGAG_MLVF5	sp|P0DOH0.1|GGAG_MLVF5 RecName: Full=Glyco-Gag protein; AltName: Full=Gross cell surface antigen; AltName: Full=glycosylated Pr80 gag; Short=gPr80 Gag; Short=gag-gPr80	1.6e-38	66.7	CAGATTTTCTCAAACCATAATATAGGGGGCTTGGTCCGGGTGGCCATGAGGCCCCCGGTTGAAGACTCGTTCCTTGACCTGTAAGATAACATTAACGTTAAATGTTCCATCCCTGGGCCATCCGACATTAAAGGTGGGCCATTCAGAGGTACAGAGGGTCTGCCATTTTCTTCTTTTGACTTTCACCGACAGATTGTTAGCTCGGATTTGCACGTCTCTCCAATGACCTAATGTGAGACTCAAGGGGGTGGTAACGGTCTGTCCCATTTCAGAGTCTAAGTAAATGAA
LNAC01009684.1	612	92	NP_862831.2	NP_862831.2 gag protein [Enzootic nasal tumor virus 2]	1.1e-24	51.1	ATCCAATAGATCTCTTAATAATGACAATAGTGAAAAGGCCTCTACAGGTACATTCTCTGGCCCATGAGTAGAATAGTATGCTCTAATTTCCTCACCTACTCTATTCCATGTCCTAATATGCAAACTACCATCTTTAGGGAACCAGGGACAACAAGTTTCAACAAAAGATAAAAACCGAGCCAACTGACTACTAGTAACCTTGATACCTCTTTTTTCAATCATATCCTTGATAATATCAACAAAGAGTCTATGTTCCTTAGACTCATTATGCCCCAT
LNAC01010195.1	574	113	sp|P51517.2|POL_SRV2	sp|P51517.2|POL_SRV2 RecName: Full=Gag-Pro-Pol polyprotein; Contains: RecName: Full=Matrix protein p10; Contains: RecName: Full=Phosphorylated protein pp24; Contains: RecName: Full=Phosphorylated protein pp18; Contains: RecName: Full=p12; Contains: RecName: Full=Capsid protein p27; Contains: RecName: Full=Nucleocapsid protein-dUTPase; Short=NC-dUTPase; Contains: RecName: Full=Protease 17 kDa; Con…	2.9e-27	50.4	ACTATCAGGATGCCAGAAGCGTTCAGCTGCAGTTCTGCCTGTCGAATCAACATTCAAAAAATTTAAAACATATAAAGCAATGGAAAGATGAACATGAGGTGAATATTTAAAGCGACCTGTGAGGATGTCCCCCTTTTTTGTTTTTTGTAAGGAATTCTTTAGGGAAGCATGACTGCGCTCCACTATGGCTTGACCAGTAGAATTATAAGGTATACCTGTAATGTGTTGAATGTTGAAGGAAGAGTAAAATTTATTGAAAGCCGTAGAAGTGTATGTTGATCCATTATCTGTCTTTAGAGATTTAGGACGTCCGAGAACAGCAAATGTCTGAAAAAGGTG
LNAC01010729.1	546	149	sp|Q7SVK7.2|POL_MLVBM	sp|Q7SVK7.2|POL_MLVBM RecName: Full=Gag-pol polyprotein; Contains: RecName: Full=Matrix protein p15; Contains: RecName: Full=RNA-binding phosphoprotein p12; AltName: Full=pp12; Contains: RecName: Full=Capsid protein p30; Contains: RecName: Full=Nucleocapsid protein p10-Pol; Short=NC-pol; Contains: RecName: Full=Protease; Contains: RecName: Full=Reverse transcriptase/ribonuclease H; Short=RT; Cont…	6.6e-53	63.8	AGGGGTGTCAGGGCCAGGAGCCCCCCCCTGAGCCCAGGATAACCCTAACTGTTGGGGGGCAGCCAGTCACCTTNCACCTTTTTGGTAGACACCGGGGCTCAACATTCTGTCCTGACTAAAACACCAGGACCATTAAGTCACCACACGGCATGGGTTCAAGGAGCCACCGGAGGGAAACAATACAGATGGACTTCCGAAAGAAAAGTACATTTGGCTTCAGGTACAGTTTCTCATTCGTTCCTCCATGTGCCTGACTGTCCCTACCCACTTTTGGGGAGGGATCTACTAACCAAATTGAAGGCCCAGATCCACTTCGAGCCCAAGGGGATCTCAATGACTGGCCCCAACGGAACCCCCTTACATATACTTACCCTTCAGTTGGAAGAAAAATATAGGTTA…
LNAC01010886.1	538	114	pdb|6V6W|H	pdb|6V6W|H Chain H, B11 Fab light chain	1.2e-59	96.5	ACACTCTCCCCTGTTGAAGCTCTTTGTGACGGGCGAGCTCAGGCCCTGATGGGTGACTTCGCAGGCGTAGACTTTGTGTTTCTCGTAGTCTGCTTTGCTCAGCGTCAGGGTGCTGCTGAGGCTGTAGGTGCTGTCCTTGCTGTCCTGCTCTGTGACACTCTCCTGGGAGTTACCCGATTGGAGGGCGTTATCCACCTTCCACTGTACTTTGGCCTCTCTGGGATAGAAGTTATTCAGCAGGCACACAACAGAGGCAGTTCCAGATTTCAACTGCTCATCAGATGGCGGGAAGATGAAGACAGATGGTGCAGCCACAGTTCGTTTGATCTCCAGCTTGGTCCC
LNAC01011311.1	515	138	sp|A1Z651.1|POL_XMRV6	sp|A1Z651.1|POL_XMRV6 RecName: Full=Gag-Pol polyprotein; Short=Pr180gag-pol; Contains: RecName: Full=Matrix protein p15; Short=MA; Contains: RecName: Full=RNA-binding phosphoprotein p12; AltName: Full=pp12; Contains: RecName: Full=Capsid protein p30; Short=CA; Contains: RecName: Full=Nucleocapsid protein p10; Short=NC-pol; Contains: RecName: Full=Protease p14; Short=PR; Contains: RecName: Full=Re…	2.3e-47	63	GGAGCGTTGGATGGTCCATTCTGAGACTGGGTGGGGAGCAGTGGACTCCAGGTGATGCTTAGCCTGCTCTTCTTGATGTGCTGTCTTTACATGGGACGCGTGGATCCAAGCCGCGATCCCGTCGACCTTTAGCGCCGTGGGTGTCGTCAGGAGTACCGTGTATGGTCCTTTCCAACGGGGTTCAAGGTTTGTGGCTCGATGTCTGCGGACCCAAACACTATCCCCGATCTTATAGGGATGGGGTCGCAATGGGGTGTTAAGTTTTTCCTGGTAGGCAGCTGCCAGGGGTTTCCAGACCTCTTGTTGCACCAGCTGCAAGGCTTGCAGATGGGCCTGTATAGAGGGTGAAGGGGAGTGAGCAGAGATATCTGTTTCAAAGAACGTGACAGCTGGAGGGGG…
LNAC01011381.1	511	137	NP_045937.2	NP_045937.2 Pr gag-pro-pol [Walleye dermal sarcoma virus]	4e-20	38	AGTGGTGAGGCAGTCCCGTAGTTTGGAGAATGCGTGCTGAATGGAGGTGGGATCAGTGAGGGGANTGAGGGGACCCTGGGGGGTCTCTTTGGCCGCCTGATATAGGGGGCGAGCCAGGATCGCGAAGTTCGGGATCCAATGTCTGAAAAACCCCACTAGTCCTAGGAAGGAAAGTATCTCATCAGCGGTTTGGGGGGGCTGAAGGTCTCGAAGGAGGCGGATACGATCCTCAGTCAGGGCCTTGGTGGTGGGAGTTAGGAGAATGCCTAAATATACAACAGTGGAGGTACACAGTTGGGCTTTGGAGGGGGTGACCCGATACCCCTTCTTTTCCAGGAAGTTGAGTAAGGTAGAGGCGTCTTCCTGGGATAAGACAAGGGAGGGGCTACAGAGGAGGAG…
LNAC01011394.1	511	82	sp|P31791.1|ENV_FENV1	sp|P31791.1|ENV_FENV1 RecName: Full=Envelope glycoprotein; AltName: Full=Env polyprotein; Contains: RecName: Full=Surface protein; Short=SU; AltName: Full=Glycoprotein 70; Short=gp70; Contains: RecName: Full=Transmembrane protein; Short=TM; AltName: Full=Envelope protein p15E; Contains: RecName: Full=R-peptide; AltName: Full=p2E; Flags: Precursor	1.3e-23	51.2	GGAGGGGGGTTTTATCCAACCTCTTTGTACTATGATTTTGTCCCAGGATGAGGTGGGTTTCCAGTATGCATCTCCGGTGGTCTCGCAGGACCAAGCTGCACAAAAGAAGTCACCCGCCCCACCACATTTCCGTGCAAAGCTAGGAGATCGTCCATCCTGGGGACAGACATAAAAGTCCTGTCCGGCCAACCAACAGCGGCGTGGGCGGGAGCCGCAACCTATGGATCCGACTCCCCTGGTGGTNCC
LNAC01011394.1	511	63	sp|P31791.1|ENV_FENV1	sp|P31791.1|ENV_FENV1 RecName: Full=Envelope glycoprotein; AltName: Full=Env polyprotein; Contains: RecName: Full=Surface protein; Short=SU; AltName: Full=Glycoprotein 70; Short=gp70; Contains: RecName: Full=Transmembrane protein; Short=TM; AltName: Full=Envelope protein p15E; Contains: RecName: Full=R-peptide; AltName: Full=p2E; Flags: Precursor	3.6e-21	60.3	GGAGGTATTGACCTCGTGTGGCAGGAGATGGGGGATGTCCCAGGTGTCCAGCCCGGCGGCGAGTTGGCAAAAGTCGGGGCTCAAGTTAGGCCACCAGGTGTTGGGGACGTGGCTTCCAGATATGGACCAGGCCACCTTTCCAGTCTGGGAGACAACTTGCCAGGTTAGACGCTTTGGAAGGTGGGGGCT
LNAC01011541.1	503	167	NP_040333.1	NP_040333.1 RNA-dependent DNA polymerase, partial [Friend murine leukemia virus]	5.8e-72	75.4	CGCTATGGCCGCTATCATCCTTAGACACGGTGGCCAGCCTGCTGCCACGGGGTCTAACTTTTTAGAAAGGTAGGCGATAGGGCGTCTCCAAGGCCCTAGTCTCTGAGTCAAGACCCCCTTGGCAAACCCTTGTTTTTTGTCAACAAATAAGTCAAAGGGTTCGGTTATGTCAGGCAGGCCTAGCGCTGGAGATTTAAGGAGCGCTAGTTTGATGTGGTCANGGTCAAATGCTTGCTGTTGTTGTTCAGTCCAAACAAAAGGAGTATCTTGCTTGGTTAAGAGGTACAGGGGAGCCGCGGTTTCTGCAAACCCCGGGACCCACAGTCTACAGAAGCCCGCCGTCCCTAGGAATTCCCGTAGTTGCCTGTGGGTTTGGGGCGTTGGAATGTTGGATATAGT…
