# Supplementary material for: Discovery of endogenous retroviruses in the genome of the red panda (Ailurus fulgens)
Source: Microbiol Spectr. 2025 Jul 15;13(8):e00024-25. doi: 10.1128/spectrum.00024-25 (PMC12323578; doi:10.1128/spectrum.00024-25)
Supplement: Table S3 — Estimation of the insertion time of ERVs. [file spectrum.00024-25-s0003.xlsx]

## Sheet: MatrixOutput
Table S3 Estimation of the insertion time of ERVs
Species 1	Species 2	Dist	(D/R)/2 (MYA)
ERV-Gamma.1-Aful-3'LTR	ERV-Gamma.1-Aful-5'LTR	0.0284167	6.45835
ERV-Gamma.6-Aful-3'LTR	ERV-Gamma.6-Aful-5'LTR	0.0279645	6.35557
ERV-Gamma.7-Aful-3'LTR	ERV-Gamma.7-Aful-5'LTR	0.0563802	12.8137
ERV-Gamma.8-Aful-3'LTR	ERV-Gamma.8-Aful-5'LTR	0.0634029	14.4097
ERV-Beta.1-Aful-3'LTR	ERV-Beta.1-Aful-5'LTR	0.0565815	12.8594

## Sheet: Caption
Table. Estimates of Evolutionary Divergence between Sequences
The number of base substitutions per site from between sequences are shown. Analyses were conducted using the Kimura 2-parameter model [1]. This analysis involved 12 nucleotide sequences. All ambiguous positions were removed for each sequence pair (pairwise deletion option). There were a total of 616 positions in the final dataset. Evolutionary analyses were conducted in MEGA11 [2]
1. Kimura M. (1980). A simple method for estimating evolutionary rate of base substitutions through comparative studies of nucleotide sequences. Journal of Molecular Evolution 16:111-120.
2. Tamura K., Stecher G., and Kumar S. (2021). MEGA 11: Molecular Evolutionary Genetics Analysis Version 11. Molecular Biology and Evolution https://doi.org/10.1093/molbev/msab120.
Disclaimer: Although utmost care has been taken to ensure the correctness of the caption, the caption text is provided "as is" without any warranty of any kind. Authors advise the user to carefully check the caption prior to its use for any purpose and report any errors or problems to the authors immediately (www.megasoftware.net). In no event shall the authors and their employers be liable for a…
